# Supplementary material for: The marine diversity spectrum
Source: J Anim Ecol. 2014 Mar 3;83(4):963–79. doi: 10.1111/1365-2656.12194 (PMC4286008; doi:10.1111/1365-2656.12194)
Supplement: Supplementary file 2 — Supplementary [file jane0083-0963-SD2.txt]

THE MARINE DIVERSITY SPECTRUM: ONLINE APPENDIX
D.C. REUMAN, H. GISLASON, C. BARNES, F. M ELIN, AND S. JENNINGS
Contents
List of Figures 1
List of Tables 2
S1. Units and notational conventions 2
S2. Spectra and distributions 2
S2.1. Equivalence between spectra and distributions 2
S2.2. The quadratic truncated Pareto distribution and quadratic diversity spectra 3
S3. Optimal swimming speed 3
S4. The joint distribution of individual mass and asymptotic mass 4
S4.1. Volume searched 5
S4.2. Consumption 5
S4.3. The individual size distribution 6
S4.4. Death rate by predation 6
S4.5. Individual growth 7
S4.6. The joint distribution of individual mass and asymptotic mass 8
S5. The dispersal model 9
S5.1. The neutral model dispersal parameter, m 9
S5.2. The dispersal kernel width,  d 10
S6. The neutral model and formulas for expected numbers of species 10
S6.1. The neutral model 10
S6.2. Formulas for expected numbers of species 11
S6.3. An alternative neutral model 11
S7. Comparison between our theory and that of Etienne and Ol (2004) 12
S8. Model parameters 12
S8.1. Metabolic rates 12
S8.2. Viscosity of water 13
S8.3. Feeding kernel parameters 13
S8.4. Egg size 13
S8.5. Other parameters 14
S8.6. Adult dispersal kernel width parameter 14
S8.7. Bounds for K1 and K2 14
S9. Approximations 15
S9.1. Approximations involved in modeling the individual asymptotic-size distribution, JC , and JM 15
S9.2. Approximations involved in modeling SM 15
S9.3. Approximations involved in modeling SC 17
S10. Additional methods for testing model predictions 17
S10.1. Region de nitions and environmental characteristics 17
S10.2. Testing for linearity 18
S10.3. Averaging procedures for computing T and Pnet 18
S10.4. Additional linear models of diversity spectrum slope 18
S11. Data 18
S11.1. Mass-length conversion and maximum masses 18
S11.2. Cephalopods and scyphozoans 19
S11.3. Data errors documented by Robertson, 2008 19
S12. Another future direction: vulnerability and generality 20
S13. Proofs and extended computations 20
References 24
List of Figures
S1 Plot of logit(m) against loge(rR= d). 26
S2 Egg mass limit, f(m1). 26
S3 Accuracy of approximations used for JC , JM , and SM . 26
12 REUMAN, GISLASON, BARNES, MELIN, AND JENNINGS
S4 Accuracy of approximations used for SM . 27
S5 Accuracy of approximations used for SC : example diversity spectra. 27
S6 Accuracy of approximations used for SC : diversity spectrum slopes. 28
S7 Map of LMEs. 29
S8 Map of provinces. 29
S9 Map basins. 30
S10 Map of latitudinal bands. 30
S11 Diversity spectrum plots for regions for which the tP was rejected. 31
S12 Diversity spectrum plots for the global region, including marine mammals. 33
S13 Diagram supporting S13.0.38. 34
List of Tables
S1 Model parameters. 35
S2 Viscosity of sea water at a range of temperatures. 36
S3 LMEs and environmental data. 37
S4 Province, basin, latitudinal band, and global-region codes and areas. 39
S5 Truncated Pareto  t results. 39
S6 Statistics for regions for which the tP was rejected. 41
S1. Units and notational conventions
Units are SI (meters, m, for distance, seconds, s, for time, kilograms, kg, for mass, and derived units based on these
including Joules, J, for energy, and Watts, W, for power). However, activation energies, E, in Arrhenius factors,
e
 E
kT (k is Boltzmann’s constant, T is temperature, see below), are in electron Volts, eV, a common practice in the
metabolic literature. Notational conventions are as follows. For individual organisms: m denotes body mass (kg),
m1 denotes asymptotic body mass (kg), l denotes length (m), a denotes surface area (m2), and u denotes swimming
speed (m  s 1). For species, m1 is also used to denote asymptotic body mass. This does not create confusion because
we assume that all individuals of a species have the same asymptotic body mass. Temperatures in formulas are in
degrees Kelvin (K). Boltzmann’s constant is k = 8:617343 105eV   K 1, with units chosen appropriately so that
Arrhenius terms are dimensionless. If x is a quantity proportional to a power of m, then the exponent is denoted ex,
so that x / mex . The prefactor for x is denoted kx, so that x = kxmex . Many quantities are expressed in these terms.
The prefactor is treated as constant within our region of interest, R, of the ocean, but potentially taking di erent
values for di erent regions. If x is proportional to an Arrhenius term then the activation energy is denoted Ex so that
x / e
 Ex
kT . Prefactors for proportionalities x / e
 Ex
kT mex are denoted kx, so that x = kxe
 Ex
kT mex ; they are not only
constant within regions, but constant among regions with respect to temperature. In one instance we use the notation
~kx to denote a prefactor that is constant within a region with respect to m, but not with respect to m1. We used
intuitive and systematic notation or notation similar to existing well-accepted notation. For instance, neutral-theory
notation is generally consistent with the neutral theory literature. We denote the neutral-theory dispersal parameter
by m, although we also employ the notation m for individual body mass, m1 for asymptotic body mass, and M for
the metacommunity, because notation similar to m is commonly accepted in the neutral theory literature. As long as
the reader is reminded that di erent fonts and capitalizations represent di erent variables, confusion will be minimized
and connections with prior work made clearer by this approach.
S2. Spectra and distributions
S2.1. Equivalence between spectra and distributions. If x is any random variable (e.g., individual body mass,
m, or individual asymptotic body mass, m1, or species asymptotic body mass, m1) and ’(x) is its pdf, we derive
here the pdf  (y) of y = loge(x). For x representing individual body mass or individual or species asymptotic body
mass, loge((y)) is the corresponding spectrum (size spectrum for x = m, asymptotic-size spectrum for x equal to
individual m1, and diversity spectrum for x equal to species m1). The pdf ’(x) is characterized by the property
that the probability that x is between x1 and x2 is
(S2.1.1)
Z x2
x1
’(x)dx
for any x1 and x2. But this is the same as the probability that y is between y1 = loge(x1) and y2 = loge(x2), i.e.,
(S2.1.2)
Z x2
x1
’(x)dx =
Z y2
y1
 (y)dy:THE MARINE DIVERSITY SPECTRUM: ONLINE APPENDIX 3
Making the substitutions y = loge(x) and dy = dx=x in S2.1.2 gives
(S2.1.3)
Z x2
x1
’(x)dx =
Z x2
x1
 (loge(x))dx=x:
Because this equation holds for any x1 and x2, we know
(S2.1.4) ’(x) =  (loge(x))=x;
i.e.,
(S2.1.5)  (loge(x)) = x’(x):
Therefore ’(x) / xex if and only if loge((y)) is linear in y of slope ex + 1. Thus there is an equivalence between
a power-law distribution ’(x) and a linear spectrum loge((y)), and the slope of the spectrum is one more than the
exponent of the power law. This applies equally to the individual size distribution and the size spectrum, the individual
asymptotic-size distribution and the asymptotic-size spectrum, and the species asymptotic-size distribution and the
diversity spectrum. The same results holds if log10 is used in place of loge: the pdf of log10(x) is x loge(10)’(x).
S2.2. The quadratic truncated Pareto distribution and quadratic diversity spectra. Using the random
variable m1, the quadratic truncated Pareto distribution is de ned to have pdf of
(S2.2.1)  1 = loge(m1)
proportional to
(S2.2.2) exp( b1 1  b2 
2
1)
for  1 in the range loge(1kg) to loge(1000kg) and equal to 0 outside that range. The name \quadratic truncated
Pareto distribution" is justi ed because for m1 distributed as a truncated Pareto,  1 has pdf proportional to
(S2.2.3) exp( b 1)
for  1 in the range loge(1kg) to loge(1000kg) (see section S2.1). Whereas the expression in the parentheses of
S2.2.3 is linear, that in the parentheses of S2.2.2 is quadratic, so the diversity spectrum associated with a truncated
Pareto species asymptotic-size distribution is linear whereas that associated with a quadratic truncated Pareto species
asymptotic-size distribution is quadratic. It is easy to see by completing the square that S2.2.2 is proportional to the
pdf of a normal distribution when b2 > 0. So a quadratic truncated Pareto distribution includes as a special case a
log-normal distribution truncated on the left and right at 1 and 1000kg respectively.
S3. Optimal swimming speed
The derivation presented here is an augmentation of a theory from [58] which has found wide application (e.g., [2, 4]).
We added to the previous theory by including the e ects of temperature as well as body mass.
Denote by
(S3.0.4) IB = kIBe
 EIB
kT meIB
the resting metabolic rate (units W) of an individual marine organism of mass m at body temperature T [7, 22, 35].
By hydrodynamics theory, the power P needed to overcome the drag on a body of surface area a moving at speed u is
(S3.0.5) P =
 waCTu3
2fp
where  w is the density of water (kg  m 3) and fp is a dimensionless e ciency for converting chemical energy into
propulsive power. Here
(S3.0.6) CT =
kCT
RwL
is a dimensionless drag coe cient and
(S3.0.7) RL =
 wlu
 
is a dimensionless Reynolds number, where  is the dynamic viscosity of water (kg  m 1  s 1). Assuming
(S3.0.8) a = kall
2
and
(S3.0.9) m = kmll
3;
we have
(S3.0.10) P =
 
kalkCT  
1w
w
2fp
 
 wl2wu3w:
The parameters kCT and w are dimensionless constants, empirically determined in [58].
The  eld metabolic rate, IF (units W), of an individual marine organism can be approximated as
(S3.0.11) IF = IB + P:4 REUMAN, GISLASON, BARNES, MELIN, AND JENNINGS
Following [2] and others, we assume that the energy intake per unit time (through food consumption) of a swimming
individual is proportional to encountered food, which is proportional to the volume swept out by the perceptual radius
of the individual. This is in turn proportional to swimming speed, u. Reference [58] computed the optimal swimming
speed, uopt, by optimizing the quantity u=IF , the distance covered per unit metabolic energy spent. Solving
(S3.0.12)
d
du
 
u
IF
 
=
1
IB + P
 
(3 w)P
(IB + P )2
= 0
leads to
(S3.0.13) IB = (2 w)P
which gives a unique optimal swimming speed
(S3.0.14) uopt =
0
@
2kIBfpk
2w
3
ml
(2 w)kalkCT  
1w
w
1
A
1
3w
0
@
e
 EIB
kT
 w
1
A
1
3w
m
eIB
 2w3
3 w
where the second and third factors, respectively, indicate the temperature and mass dependence of uopt and the  rst
factor is a constant. The density of water  w depends slightly on temperature and salinity. However, compared to
the other temperature-dependent terms in S3.0.14 this variation is small for liquid-state water over realistic ranges of
temperature and salinity, so  w is treated as a constant.
We used an Arrhenius model of viscosity:
(S3.0.15)  = k e
 E
kT :
See section S8.2 for validation that this model accurately describes the temperature dependence of viscosity. Substi-
tuting into S3.0.14, we get
(S3.0.16) uopt = kuopte
 Euopt
kT meuopt
where
(S3.0.17) kuopt =
0
@
2kIBfpk
2w
3
ml
(2 w)kalkCT kw  
1w
w
1
A
1
3w
(S3.0.18) Euopt =
EIB  wE
3 w
(S3.0.19) euopt =
eIB  
2w
3
3 w
:
It is straightforward to use S3.0.13 and S3.0.11 to show that
(S3.0.20) IF =
3 w
2 w
IB ;
i.e.,
(S3.0.21) IF = kIF e
 EIF
kT meIF
where
(S3.0.22) kIF =
3 w
2 w
kIB ;
(S3.0.23) EIF = EIB
and
(S3.0.24) eIF = eIB :
Dropping the explicit temperature terms from S3.0.4, S3.0.16, and S3.0.21, for a single region or temperature we have
(S3.0.25) IB = kIBm
eIB ;
(S3.0.26) uopt = kuoptm
euopt ;
and
(S3.0.27) IF = kIFm
eIF :
Reference [35] provides empirical support for the power law dependence of S3.0.26 (see section S8.5).
S4. The joint distribution of individual mass and asymptotic mass
The theory of this section is an augmented version of the theory of reference [2]. Notation has been adapted. Additions
are indicated.THE MARINE DIVERSITY SPECTRUM: ONLINE APPENDIX 5
S4.1. Volume searched. The volume searched per unit time (units m3  s1) by an individual  sh swimming at
optimal speed is
(S4.1.1) v = uopt r
2
per;
where rper is the perceptual radius in meters. Following [2], we assume
(S4.1.2) rper = krper l:
Reference [58] makes a similar assumption based on experimental results on visual contrast thresholds in gold sh [24].
Using S4.1.1, S4.1.2, S3.0.26 and S3.0.9, it is straightforward to show that
(S4.1.3) v = kvm
ev
where
(S4.1.4) ev = euopt + 2=3:
S4.2. Consumption. Let
(S4.2.1) Nm = kNmm
eNm
denote the individual size distribution in an area of the ocean, which has units of individuals per m3, so that Nm(m)dm
is the number of individuals per m3, regardless of taxonomy, that have body mass between m and m + dm. The
distribution of ! = loge(m) is proportional to
(S4.2.2) exp((eNm + 1)!) = m
eNm+1;
as proved in section S2.1 and by [2, 47, 61] and others. The classical size spectrum (sometimes also called the abundance
spectrum) is a constant plus the loge of this,
(S4.2.3) (eNm + 1)!;
plotted against !, and hence is linear of slope eNm + 1.
Consumption, c, of an individual organism of mass m is related to Nm because it is proportional to food encountered:
(S4.2.4) c = v
Z 1
0
mpNm(mp)(mp;m)dmp;
where
(S4.2.5)  (mp;m) =
 f
 f
p
2
exp
 
 1
22f
 
loge
 
m
 fmp
  2
!
is a dimensionless feeding preference kernel, mp is prey mass,  f (dimensionless) is a preferred consumer-to-resource
mass ratio,  f (dimensionless) determines the width of the kernel, and  f (dimensionless) is a parameter that controls
the overall likelihood of catching and consuming encountered prey. The units of c are kg  s 1. Substituting S4.2.1 and
S4.2.5 into S4.2.4 gives
(S4.2.6) c = v
Z 1
0
kNmm
eNm+1
p  f
 f
p
2
exp
 
 1
22f
 
loge
 
m
 f
 
 loge (mp)
 2
!
dmp:
Substituting xpref = loge
 
m
 f
 
and x = loge(mp), mp = exp(x), dmp = exp(x)dx gives
c =
kNm f
 f
p
2
v
Z 1
0
meNm+1p exp
 
 1
2 2f
 
loge
 
m
 f
 
 loge(mp)
 2
!
dmp(S4.2.7)
=
kNm f
 f
p
2
v
Z 1
 1
exp((eNm + 1)x) exp
 
 1
2 2f
(xpref  x)
2
!
exp(x)dx(S4.2.8)
=
kNm f
 f
p
2
v
Z 1
 1
exp
 
 1
2 2f
(xpref  x)
2 + (eNm + 2)x
!
dx:(S4.2.9)
Applying lemma S13.0.1,
c =
 
kNm f
 f
p
2
v
! 
 f
p
2 exp
 
xpref (eNm + 2) +
(eNm + 2)
2 2f
2
!!
(S4.2.10)
= kNm fkvm
ev exp
 
xpref (eNm + 2) +
(eNm + 2)
2 2f
2
!
(S4.2.11)
=
 
 fkvkNm exp((eNm + 2)
2 2f=2)
 eNm+2f
!
mev+eNm+2:(S4.2.12)
Thus,
(S4.2.13) c = kcm
ec ;6 REUMAN, GISLASON, BARNES, MELIN, AND JENNINGS
where
(S4.2.14) kc =
 fkvkNm exp((eNm + 2)
2 2f=2)
 eNm+2f
and
(S4.2.15) ec = ev + eNm + 2:
S4.3. The individual size distribution. Let fe denote the e ciency of eating, units J  kg
 1, i.e., the amount of
energy obtained from a given mass of ingested food. This is the product fe = fdifas of an ingestion e ciency, fas
(percent food ingested that crosses the gut wall), and a conversion rate, fdi , of mass to energy by digestion. Ingestion
times fe must meet the demands of  eld metabolic rate at steady state, i.e.,
(S4.3.1) fec = IF ;
where the dimensions of both sides are W. Substituting S4.2.12 and S3.0.27 into S4.3.1 gives
(S4.3.2) fe
 
 fkvkNm exp((eNm + 2)
2 2f=2)
 eNm+2f
!
mev+eNm+2 = kIFm
eIF :
Because the exponents of m in this equation must be equal, we have
(S4.3.3) eNm = eIF  ev  2:
We also conclude from S4.3.2 that
(S4.3.4) kNm =
 
kIF  
eNm+2
f
fe fkv exp((eNm + 2)2 
2
f=2)
!
:
We can now also conclude from S4.2.14, S4.2.15 and S4.3.4 that
kc =
 
 fkv exp((eNm + 2)
2 2f=2)
 eNm+2f
! 
kIF  
eNm+2
f
fe fkv exp((eNm + 2)2 
2
f=2)
!
(S4.3.5)
=
kIF
fe
;(S4.3.6)
and
(S4.3.7) ec = ev + eNm + 2 = eIF :
S4.4. Death rate by predation. The death risk from predation for an individual of mass m is
d =
Z 1
0
v(mp)Nm(mp)(m;mp)dmp(S4.4.1)
=
Z 1
0
(kvm
ev
p )(kNmm
eNm
p )
 
 f
 f
p
2 
exp
 
 1
22f
 
loge
 
mp
 fm
  2
!!
dmp(S4.4.2)
=
kv f
 f
p
2 
kNm
Z 1
0
mev+eNmp exp
 
 1
22f
(loge(mp) loge( fm))
2
!
dmp;(S4.4.3)
where nowmp is the mass of a predator. Substituting xpref = loge( fm), x = loge(mp), mp = exp(x), dmp = exp(x)dx,
and ev + eNm = eIF  2 (see S4.3.3) gives
d =
kv f
 f
p
2 
kNm
Z 1
 1
exp((eIF  1)x) exp
 
 1
22f
(x xpref )
2
!
dx(S4.4.4)
=
kv f
 f
p
2 
kNm
Z 1
 1
exp
 
 1
22f
(x xpref )
2 + (eIF  1)x
!
dx:(S4.4.5)
By lemma S13.0.1, this equals
d =
kv f
 f
p
2 
kNm f
p
2 exp
 
xpref (eIF  1) +
(eIF  1)
2 2f
2
!
(S4.4.6)
= kv fkNm 
eIF 1
f m
eIF 1 exp((eIF  1)
2 2f=2):(S4.4.7)
Substituting S4.3.4 into S4.4.7 gives
d =(S4.4.8)
kv f
 
kIF  
eNm+2
f
fe fkv exp((eNm+2)
2 2f=2)
 
(fm)eIF 1 exp((eIF  1)
2 2f=2)(S4.4.9)
=
 
kIF  
eNm+eIF
+1
f exp(((eIF 1)
2 (eNm+2)
2) 2f=2)
fe
 
meIF 1:(S4.4.10)THE MARINE DIVERSITY SPECTRUM: ONLINE APPENDIX 7
So
(S4.4.11) d = kdm
ed
where
(S4.4.12) kd =
kIF  
eNm+eIF +1
f exp(((eIF  1)
2  (eNm + 2)
2)2f=2)
fe
and
(S4.4.13) ed = eIF  1:
S4.5. Individual growth. This section uses a von Bertalan y equation of individual ontogenetic growth, paralleling
the development of [2], but more closely following the similar and more explicit equations of [59]. That reference also
supports the equations with a  rst-principles theory. We assume indeterminate growth because most marine organisms
exhibit indeterminate growth. The starting equation of [59] is
(S4.5.1) IF =
m
mcell
Icell +
fg
mcell
dm
dt
;
where mcell (kg) is the average mass of a cell, Icell (W) is the metabolic rate of a cell, and fg (J) is the energy required
to produce a cell. The two terms on the right side of this equation correspond, respectively, to the metabolism needed
to maintain existing cells and the metabolism needed to create new cells. Because of ine ciencies, fg will be less
than fdimcell , which is the energy that would be obtained by digesting an amount of food equal to the mass of a cell.
Rearranging S4.5.1 gives
(S4.5.2)
dm
dt
=
mcell
fg
IF  
Icell
fg
m:
We write
(S4.5.3) Icell = kIcell e
 EIF
kT m
eIF
cell
and we substitute this equation and S3.0.21 into S4.5.2 to get
dm
dt
=
mcell
fg
kIF e
 EIF
kT meIF  
kIcell e
 EIF
kT m
eIF
cell
fg
m(S4.5.4)
=
e
 EIF
kT
fg
 
mcellkIFm
eIF  kIcellm
eIF
cellm
 
:(S4.5.5)
By the de nition of asymptotic body mass,
(S4.5.6)
dm
dt
 
 
 
 
m=m1
= 0:
Therefore, plugging m1 into S4.5.5 gives
(S4.5.7) 0 = mcellkIFm
eIF
1  kIcellm
eIF
cellm1;
and therefore
(S4.5.8) kIcell = kIF
 
m1
mcell
 eIF 1
:
Substituting this equation into S4.5.5 gives
dm
dt
=
e
 EIF
kT
fg
 
mcellkIFm
eIF  kIF
 
m1
mcell
 eIF 1
m
eIF
cellm
!
(S4.5.9)
=
 
kIFmcell
fg
 
e
 EIF
kT
 
meIF  m
eIF 1
1 m
 
(S4.5.10)
=
 
kIFmcell
fg
 
e
 EIF
kT meIF
 
1 
 
m
m1
 1eIF
!
:(S4.5.11)
We use the shorthand
(S4.5.12) g =
dm
dt
;
so that
(S4.5.13) g = kge
 Eg
kT meg
 
1 
 
m
m1
 1eIF
!
where
(S4.5.14) kg =
kIFmcell
fg
;8 REUMAN, GISLASON, BARNES, MELIN, AND JENNINGS
(S4.5.15) Eg = EIF ;
and
(S4.5.16) eg = eIF :
Removing the explicit T dependence by including it in a parameter kg,
(S4.5.17) g = kgm
eg
 
1 
 
m
m1
 1eIF
!
:
S4.6. The joint distribution of individual mass and asymptotic mass. Following [2], we let N(m;m1) be the
joint distribution of individual mass and asymptotic mass. The joint distribution is constrained by the McKendrick-von
Foerster equation,
(S4.6.1)
@
@m
(Ng) =  dN:
The left side of this equation represents the number of individuals growing into an in nitesimally narrow body mass
category, minus the number growing out of the category. The right side of the equation represents mass-category-
speci c mortality. The equation holds for m in the range f(m1)  m  m1. We present evidence in section S8.4
that f can be described by
(S4.6.2) f(m1) =
 
kfm
ef
1 for m1  mcut
megg for m1  mcut
;
where megg is a  xed egg mass bigger than the eggs of all or almost all marine organisms that have asymptotic mass
bigger than mcut .
Substituting S4.5.17 and S4.4.11 into S4.6.1 gives
(S4.6.3)
@
@m
(Nkg(m
eIF  mm
eIF 1
1 )) =  kdm
eIF 1N:
By lemma S13.0.2, the solution of this equation is
(S4.6.4) N = ~kNm
 eIF kdg
 
1 
 
m
m1
 1eIF
! kdg
1eIF
 1
;
where ~kN is some function of m1 that is independent of m and
(S4.6.5) kdg =
kd
kg
:
Since S4.6.1 applies only for m in the range f(m1)  m  m1, the solution S4.6.4 is biologically relevant only over
the same range. By lemma S13.0.3,
(S4.6.6) ~kN / m
2eIF ev 3+kdg
1
for m1 > megg , so
(S4.6.7) N / m
2eIF ev 3+kdg
1 m eIF kdg
 
1 
 
m
m1
 1eIF
! kdg
1eIF
 1
for m1 > megg and m in the range f(m1)  m  m1. Our derivation in this section di ers from that of [2] by
considering explicitly the domains over which S4.6.1 and S4.6.7 hold. This is a minor elaboration of [2] but is necessary
for the individual asymptotic-size distribution computed in the main text.
Equation S4.6.7 was derived regardless of temperature and region area. The parameters in S4.6.7 also do not
depend on these environmental factors. The value of eIF in S4.6.7 does not depend on the temperature of R or its
metaregion because body-mass scaling of metabolic rate is independent of temperature [22]. Theory predicts the same
independence for optimal swimming speed, i.e., euopt is independent of temperature (section S3), and hence so is ev
(see S4.1.4). By S4.6.5, S4.4.12, and S4.5.14,
(S4.6.8) kdg =
fg 
2eIF ev 1
f exp(((eIF  1)
2  (eIF  ev)
2)2f=2)
fdifasmcell
;
and hence kdg can be expressed in terms of eIF , ev,  f ,  f , and an e ciency by which ingested food is converted
into biomass. No evidence we are aware of suggests these parameters depend on temperature or area. Reference [3]
provided evidence that  f and  f are independent of temperature.THE MARINE DIVERSITY SPECTRUM: ONLINE APPENDIX 9
S5. The dispersal model
S5.1. The neutral model dispersal parameter, m. If a death occurs at (x1; y1) then the total propagule pressure
from within D is proportional to
(S5.1.1)
Z
(x2;y2)2D
’((x1; y1); (x2; y2))dx2dy2;
and so the average replacement pressure from inside D after a death somewhere in D is proportional to
(S5.1.2)
Z
(x1;y1)2D
Z
(x2;y2)2D
’((x1; y1); (x2; y2))dx2dy2dx1dy1:
By similar reasoning, the average replacement pressure from outside D after a death somewhere in D is
(S5.1.3)
Z
(x1;y1)2D
Z
(x2;y2)62D
’((x1; y1); (x2; y2))dx2dy2dx1dy1:
We therefore set
(S5.1.4)
m
1 m
=
R
(x1;y1)2D
R
(x2;y2)62D
’((x1; y1); (x2; y2))dx2dy2dx1dy1
R
(x1;y1)2D
R
(x2;y2)2D
’((x1; y1); (x2; y2))dx2dy2dx1dy1
:
By lemma S13.0.4, the numerator of S5.1.4 is
(S5.1.5) 4  2d
Z 2rR
0
exp
 
z2
 22d
  
z2
 
r2R  
1
4
z2
  1=4
dz
and the denominator is
(S5.1.6)  4  2d
Z 2rR
0
exp
 
z2
 22d
  
z2
 
r2R  
1
4
z2
  1=4
dz + 2 2 2dr
2
R:
Setting m1m equal to S5.1.5 over S5.1.6 and solving gives
(S5.1.7) m =
2
 r2R
Z 2rR
0
exp
 
z2
 2 2d
  
z2
 
r2R  
1
4
z2
  1=4
dz:
Substituting w = z= d, z =  dw, dw = dz= d, dz =  ddw gives
(S5.1.8) m =
22d
 r2R
Z 2rR
 d
0
exp
 
 w2
2
  
w2
  
rR
 d
 2
 
1
4
w2
!!1=4
dw:
Because exp( w2=2) becomes small very quickly as w increases, we can replace
(S5.1.9)
 
w2
 
rR
 d
 2
 
1
4
w2
!!1=4
in S5.1.8 by any expression that approximates it well for small values of w. But
(S5.1.10)
 
w2
 
rR
 d
 2
 
1
4
w2
!!1=4
 
 
w2
 
rR
 d
 2
!1=4
for small w and large rR= d. Therefore, we can write
(S5.1.11) m  
23=2d
 r3=2R
Z 2rR
 d
0
exp
 
 w2
2
 
p
wdw
for large rR= d. We used this approximation for rR= d > 100 because it simpli ed numeric integration.
By plotting loge(
m
1m ) against loge(
rR
 d
), we observed that loge(
m
1m ) asymptotically approaches the line
(S5.1.12) loge
 
m
1 m
 
=  
3
2
loge
 
rR
 d
 
 0:4215886
as loge(
rR
 d
) goes to 1, and asymptotically approaches the line
(S5.1.13) loge
 
m
1 m
 
=  2 loge
 
rR
 d
 
+ 0:2874602
as loge(
rR
 d
) goes to  1. For numeric computations, we used these linear approximations for loge(
rR
 d
) > 15 and
loge(
rR
 d
) <  7, respectively. A better sense of how m behaves can be obtained by plotting loge(
m
1m ) against loge(
rR
 d
)
( gure S1), and that plot also helps con rm the functional form of S5.1.12 and S5.1.13.10 REUMAN, GISLASON, BARNES, MELIN, AND JENNINGS
S5.2. The dispersal kernel width,  d. Larval dispersal was considered in the main text; we here elaborate on the
dependence of adult dispersal on m1. If adult dispersal of organisms of asymptotic mass m1 is proportional to the
average total distance swam by such organisms in their adult lifetimes, then
(S5.2.1)  d /
Z 1
amat
p(a)uopt(a)da;
where a is age, amat is age at maturity, and p(a) is the probability of survival to age a. By equation S4.5.13,
(S5.2.2)
dm
da
= kge
 Eg
kT meg
 
1 
 
m
m1
 1eIF
!
;
so
(S5.2.3) da =
dm
kge
 Eg
kT meg
 
1 
 
m
m1
 1eIF
 :
Therefore, S5.2.1 becomes
(S5.2.4)  d /
Z m1
mmat
p(m)e
 Euopt
kT meuopt
dm
e
 EIF
kT meIF
 
1 
 
m
m1
 1eIF
 ;
where p(m) is the probability of surviving to mass m, mmat is mass at maturity, and we used S3.0.16, S4.5.15, and
S4.5.16 to simplify. But
p(m) /
N(m;m1)
N(mmat ;m1)
(S5.2.5)
=
 
m
mmat
  eIF kdg
 
1 
 
m
m1
 1eIF
 kdg
1eIF
 1
 
1 
 
mmat
m1
 1eIF
 kdg
1eIF
 1
;(S5.2.6)
so S5.2.4 simpli es to
 d /
Z m1
mmat
 
m
mmat
  eIF kdg
 
1 
 
m
m1
 1eIF
 kdg
1eIF
 1
 
1 
 
mmat
m1
 1eIF
 kdg
1eIF
 1
e
 Euopt
kT meuoptdm
e
 EIF
kT meIF
 
1 
 
m
m1
 1eIF
 (S5.2.7)
=
e
EIF
 Euopt
kT m
eIF +kdg
mat
 
1 
 
mmat
m1
 1eIF
 kdg
1eIF
 1
Z m1
mmat
meuopt 2eIF kdg
 
1 
 
m
m1
 1eIF
! kdg
1eIF
 2
dm:(S5.2.8)
The temperature dependence of this expression is the same as that given in the main text (section 2.4). If parameter
values are known, the m1 dependence of S5.2.8 can be calculated numerically for m1 > megg and plotted, for any
given assumption about how mmat depends on m1. See section S8.6 for results of that analysis.
S6. The neutral model and formulas for expected numbers of species
We here specify the details of the neutral model and present the formulas used in the main text for expected numbers
of species in the community and metacommunity.
S6.1. The neutral model. We used one of the several variant models which underlie the neutral theory of community
dynamics introduced by Hubbell [26]. Our model was called the \Moran model" in [19]; that reference described the
di erences between the Moran model and other similar models (see pp. 490 and 503).
The community C(m1;  m1) and metacommunity M(m1;  m1) have sizes JC(m1;  m1) and JM (m1;  m1)
which are  xed. All individuals in C and M have equal risk of death per unit time. Deaths happen asynchronously,
whereas in the variant model called the \Wright-Fisher model" in [19], generations are discrete and all individuals
die at once at the end of each time step. A vacancy created by a death in the metacommunity is immediately
 lled by a new individual. The new individual is of an entirely new species with probability  , and otherwise is
the o spring of an existing individual selected randomly from the metacommunity, including the individual that just
died (self-replacement is allowed). A vacancy created by a death in the community is also immediately  lled by a
new individual. With probability m, the new individual is the o spring of an individual selected randomly from the
metacommunity. Otherwise the new individual is the o spring of an individual selected randomly from the community
(including the individual that just died, so that self-replacement is again allowed). The model allows speciation only
in the metacommunity, a reasonable approximation if JM (m1;  m1) is much bigger than JC(m1;  m1). The only
di erence between the Moran model and model of reference [56], called the \Hubbell model" in [19], is that the MoranTHE MARINE DIVERSITY SPECTRUM: ONLINE APPENDIX 11
model allows self-replacement and the Hubbell model does not. This distinction makes no substantial di erence for
our analysis.
S6.2. Formulas for expected numbers of species. Reference [20] derives the following formulas for the expected
number of species in the metacommunity
(S6.2.1) SM (m1;  m1) =  
JCX
i=1
1
 + i 1
and community
(S6.2.2) SC(m1;  m1)   ( ( + I( (I + JC)  (I)))  ());
where  is the digamma function
(S6.2.3)  (z) =
d
dz
(ln( (z))):
See [1] for properties of both  and the gamma function,  . The approximation S6.2.2 is \extremely accurate"
according to [20] (their Appendix A). Reference [20] used  = 2JM and I =
m(JC 1)
1m but they considered the
Wright-Fisher model. The reasoning of [19] indicates that S6.2.1 and S6.2.2 also apply for the Moran model with
(S6.2.4)  =
 JM
1  
and
(S6.2.5) I =
mJC
1 m
:
Properties of the digamma function allow the simpli cation
(S6.2.6) SM (m1;  m1) =  ( ( + JM )  ()):
For x > 5 the approximation
(S6.2.7)  (x)  loge(x)
introduces less than 7% error; for x > 10 it introduces less than 2:5% error; for x > 18 it introduces less than 1% error
and the error rate continues to decline with increasing x. We therefore apply the approximation to equation S6.2.6 to
get
SM   (loge( + JM ) loge())(S6.2.8)
=  loge
 
1 +
JM
 
 
(S6.2.9)
= JM
 loge(1= )
1  
;(S6.2.10)
which is the approximation for SM used in the main text. Applying the approximation S6.2.7 to the expression S6.2.2
for SC gives
SC   (loge( + I(loge(I + JC) loge(I))) loge())(S6.2.11)
=  loge
 
1 +
I
 
 
loge
 
1 +
JC
I
   
(S6.2.12)
= JM
 
1  
loge
 
1 
m loge(m)
1 m
 
JC
JM
1  
 
  
;(S6.2.13)
which is the approximation for SC used in the main text.
S6.3. An alternative neutral model. The neutral model has been criticized [31, 39, 40] for its unrealistic, point-
mutation model of speciation, and for some of the consequences of this assumption, including: new species arise too
frequently; many species have very low abundance; and the average species lifetime is too short compared to what
is known about species lifetimes from fossil data [51]. A very recent improvement of the neutral model replaced
the point-speciation assumption in the model by a \protracted speciation" concept by which incipient species must
survive for a period of time before becoming full- edged species [51]. The new model reportedly remedies many of the
problems with the basic neutral model that had been raised. The augmented model has the same input as the basic
neutral model (JM , JC ,  , m, where now  is the probability that a new individual in the metacommunity is a new
incipient species) but also has one additional parameter,  , which encodes the number of generations it takes for an
incipient species to become a full- edged species, if it survives that long. We did not use the new model because an
equation for the expected number of species in the community, SC , has not been published. Once such an equation is
developed, it would be interesting to see if using the protracted-speciation neutral model a ects the predictions of the
theory of this study. An assumption about how  depends on m1 would have to be made or empirically supported.12 REUMAN, GISLASON, BARNES, MELIN, AND JENNINGS
An equation for the expected numbers of species in the metacommunity exists for the protracted-speciation neutral
model,
(S6.3.1) SM = JM
 
1  
1 +   
 +   
:
Under the assumptions that both  and  are independent of m1, this formula indicates that at least the metaregion-
level diversity spectrum predictions of our theory would be unchanged by using the protracted-speciation neutral
model in place of the basic neutral model, since SM in the new formula is still proportional to JM .
S7. Comparison between our theory and that of Etienne and Olff (2004)
Our theoretical strategy of describing how JC , JM , m and  depend on m1;l, and then using formulas to determine
how SC and SM depend on m1;l is similar to and was partly inspired by the approach of Etienne and Ol [20] but
di ers in several respects.
First, we use m1 bounds to delimit communities and metacommunities instead of m bounds. In marine systems,
individuals grow through many orders of magnitude, so the composition of m-delimited communities would change by
individual growth as well as through births, deaths, and migration, violating neutral-model assumptions and making
the neutral model inapplicable to these communities. In contrast, because the m1 of an individual is considered  xed
at birth by its species, the categories of asymptotic mass used to delimit communities and metacommunities in our
theory do not change with individual growth, and the neutral model applies.
Second, our derivations of JC , JM , and m di er from those of [20]. Our theory focusses on marine systems, whereas
the theory of [20] is not targeted to any speci c ecosystem type, having been framed to try to develop general insight.
Third, reference [20] cited [16] as justi cation for their assumption that their speciation parameter  k depends on
average species body mass as a power law with negative exponent, but we do not believe [16] has any direct bearing
on either the  k parameter of [20] or the  parameter of our study, and we have argued that  is constant. Numbers of
species in taxa of a given rank have been plotted against typical taxon body mass for various groups, usually showing
a negative relationship (e.g., reference [57], in which numbers of mammalian species per family are plotted against
average family body mass). Reference [16] used an alternative method to show that the most diverse taxon tended
to lie toward the small end of the body mass range. These results have been interpreted to support models in which
smaller species have higher rates of diversi cation. But rates of diversi cation have little bearing on  because they
di er from it in at least two ways: they are total rates, not per-recruit rates, and smaller taxa are also likely to be
numerically more abundant; and they do not represent speciation directly, but rather the net e ects of extinction
and species establishment. Species establishment is related to speciation, but is not the same [37]. Furthermore,
the relationship between taxon diversity and typical taxon body mass has been shown to be much less consistently
negative when phylogenetic dependencies are considered [34].
Finally, reference [20] took a clade-speci c viewpoint. Our theory is for the whole community, including all clades.
S8. Model parameters
Derivations of parameter values from prior measurements are described here. All parameter values needed for results
are summarized in table S1.
S8.1. Metabolic rates. The values of kIB , EIB and eIB were obtained by analyzing a large database of  sh metabolic
rates, body masses, and temperatures provided in [60]. Only EIB and eIB were needed for the results presented in
the main text. Reference [60] also provides data for birds, mammals, amphibians, and reptiles, but only the  sh data
were used. The reference cites [5] as the source for their  sh data, and [5] downloaded the data from FishBase [21].
Reference [60] provides body mass in grams, temperature in  C, and basal metabolic rate in mL  O2  hr
 1. These
measurements were converted to kg,  K, and W, respectively, the latter using the conversion 1W = 0:05mL  O2  s 1
provided on p. 26 of [35]. The data set contained 1107 records from 82 species at temperatures ranging from 2 C to
35C and body masses ranging from 3 105kg to 9:09kg.
A linear mixed-e ects model [44] was  tted using the nlme package in the R programming language. The model
had response variable loge(IB),  xed-e ects predictors loge(m) and
1
kT , and a random e ect on intercept for species
to take into account the pseudoreplication that comes from having multiple measurements for some species. The
model had slope eIB = 0:7982 (standard error 0:0099), slope  EIB =  0:5782 (standard error 0:0219) with respect
to 1kT , and mean intercept 21:2631 = loge(kIB ) (standard error 0:8771). Model predictions, including the estimated
random e ects for species, explained 97:3% of the variation in loge(IB). Model predictions without the random e ects
explained 87:8% of the variation. See [11] for an earlier analysis of the same patterns using fewer data. The parameter
eIF , needed for equation S4.6.7, was equal to eIB (see S3.0.24).
Although it is statistically less appropriate, we also examined a model with no random e ects for comparison
with the mixed-e ects model. Many prior analyses of the mass and temperature dependence of metabolic rate have
used  xed-e ects models, ignoring pseudoreplication (e.g., [22]). The model had slope 0:8496 (standard error 0:0085)
with respect to loge(m), slope  0:3538 (standard error 0:0212) with respect to
1
kT , and intercept 12:5761 (standard
error 0:8550). These values were substantially di erent from those of the mixed-e ects model, but in addition to its
statistical inappropriateness, the  xed-e ects model also had a much worse Akaike Information Criterion (AIC; see
[8]) compared to the mixed-e ects model: 2174:74 compared to 1099:83. The  xed-e ects model explained 90:1% of
the variation in loge(IB).THE MARINE DIVERSITY SPECTRUM: ONLINE APPENDIX 13
S8.2. Viscosity of water. Data on the viscosity of sea water at a range of temperatures were downloaded from the
Chemical Hazards Response Information System of the U.S. Coastguard (www.chrismanual.com/Intro/prop.htm;
downloaded data are reproduced in table S2) and used to derive k and E. Temperatures were converted to  K
and viscosities to kg  m 1  s1. A linear ( xed-e ects) model was  tted with response variable loge() and predictor
1
kT . The slope was 0:1781 =  E (standard error 0:0010) and the intercept was  13:8738 = loge(k ) (standard error
0:0405). The linear model explained 99:98% of the variation in loge().
S8.3. Feeding kernel parameters. The parameter  f is the consumer-to-resource mass ratio preferred by the
consumer, which will di er from the central tendency of the realized ratio,  r, because smaller prey are more common
and therefore will be consumed more relative to how much they are preferred. A commonly used value for  r, which
we adopt here, is 1000; the central tendency of the data analyzed in [3] support this assumption. A commonly used
value for  f , which we also adopt, is 100 [2, 54]. Using S4.2.1 and S4.2.5, the realized feeding kernel is
 r(mp;m) = Nm(mp)(mp;m)(S8.3.1)
/ meNmp exp
 
 1
22f
(x xpref )
2
!
;(S8.3.2)
where mp is prey mass, x = loge(mp), and xpref = loge
 
m
 f
 
. Therefore,
 r(mp;m)(S8.3.3)
/ exp
 
 1
22f
(xpref  x)2 + eNmx
 
(S8.3.4)
= exp
 
 1
22f
(x2  2(xpref +  2feNm)x+ x
2
pref )
 
(S8.3.5)
= exp
 
 1
2 2f
(x2  2(xpref +  2feNm)x+ (xpref +  
2
feNm)
2  (xpref +  2feNm)
2 + x2pref )
 
(S8.3.6)
= exp
 
 1
22f
(x (xpref +  2feNm))
2
 
exp
 
x2pref  (xpref +  
2
feNm)
2
 
(S8.3.7)
/ exp
 
 1
2 2f
(x (xpref +  2feNm))
2
 
:(S8.3.8)
But this is equal to
(S8.3.9) exp
 
 1
22r
(x xrealized)
2
 
;
where  r is the width of the realized feeding kernel and xrealized = loge
 
m
 r
 
. Therefore,
(S8.3.10) xpref +  
2
feNm = xrealized = loge
 
m
 r
 
and
(S8.3.11)  r =  f ;
whereby
(S8.3.12) loge
 
m
 f
 
+  2feNm = loge
 
m
 r
 
:
Solving for  f gives
(S8.3.13)  f =
s
loge(f ) loge(r)
eNm
;
which determines the value 1:0722 for  f and  r used in the model and appearing in table S1.
S8.4. Egg size. We here provide support for the functional form of f(m1) and values for the parameters megg , mcut ,
ef , and kf , based on literature measurements. Data on average body size and egg size of copepod families were collated
in reference [46] and plotted in  gure S2, where a log-log-linear relationship can be seen. Reference [18] collated egg
sizes and estimates of maximum size for 305 freshwater and marine teleost species and observed an upper bound in
log10  sh egg diameter that increased with log10  sh maximal length, with slope about 0:5. This upper bound held
up to  sh length about 101:5 = 31:6cm = 0:316kg, after which a maximum egg diameter of about 5mm = 6:5 105kg
held for marine species. These upper bounds for  sh were plotted in  gure S2 alongside the copepod data of [46]. The
size-dependent  sh upper bound is approximately consistent with that for copepods. These results support the use of
megg = 6:5 10 5kg, mcut = 0:316kg, and ef = 0:5, from which one can solve for kf = 1:16 10 4. All copepod and
 sh lengths were here converted to masses using S3.0.9. All egg diameters were converted to volumes by assuming
spherical eggs, and then were converted to masses by assuming egg density equaled 1000kg=m3, approximately the
density of water. Elasmobranch species that bear live young will violate the limits described by f(m1), but the
abundance and diversity of those species are low in the world’s shelf seas relative to teleost and invertebrate species,
so the approximation of ignoring them for quantifying f(m1) is acceptable.14 REUMAN, GISLASON, BARNES, MELIN, AND JENNINGS
Results from other studies provide further support for the chosen functional form of f(m1) and for our parameter
values. Reference [28] collated egg diameter measurements of 254 marine teleosts and egg volume measurements of
105 marine teleosts and found distributions with long right tails and only a few species above the cuto of 5mm, or
equivalently 43 
 
5mm
2
 3
= 65:45mm3, that we adopted above. Reference [30] plotted egg size versus  sh length for
marine gobioid  shes. All recorded marine gobioids had eggs smaller than our maximum size, megg . Figure 6 of [30]
shows an increase in egg sizes with increasing adult size, up to a threshold of about 10cm  sh length (similar to our
mcut = 31:6cm), above which there was no dependence. Reference [25] examined gadoid  shes and found a similar
pattern. Reference [23] includes a large metastudy of the relationship between adult size and egg size in a wide variety
of taxa,  nding that data generally supported a power law relationship with exponent that was around 0:5 but that
varied somewhat by group.
S8.5. Other parameters. Reference [58] empirically determined w = 0:58 (dimensionless) from data of [6]. The
value euopt = 0:1342 then follows from S3.0.19 and the value of eIB (section S8.1). The value ev = 0:8009 in turn
follows from S4.1.4. Reference [35] provides not only empirical support for the power law dependence of uopt on m,
but also empirically  nds euopt = 0:13, supporting our theoretical result. Given the values of w, E (section S8.2) and
EIB (section S8.1), the value Euopt = 0:2816 follows from S3.0.18. We follow reference [59] in using mcell = 3 10
12kg
and fg = 2:1  10 5J. The value eNm =  2:003 follows from S4.3.3 and the values already speci ed. The ingestion
e ciency fas is about 0:85, according to measurements of references [17, 43], and we used that value. The value of
fdi is probably not too di erent from the energy content of  sh as measured in a bomb calorimeter. Reference [10]
measured the energy content of 10 species of Patagonian marine  sh and 5 species of Patagonian marine crustacean in
this way, obtaining values from 2:507 106 to 7:148 106J/kg wet mass, with mean value 4:462 106J/kg wet mass,
so we take this mean value for fdi . For kdg, note that all values in S4.6.8 have been determined. Inserting values and
computing, we get kdg = 0:737. We used kml = 10 (with units of l in m and units of m in kg).
S8.6. Adult dispersal kernel width parameter. Given the parameter values determined above, we plotted S5.2.8
numerically against m1 for two reasonable assumptions about how mmat is related to m1. Assuming mmat is a  xed
fraction of m1, the result was always an exact power law to within computer numeric accuracy, with exponent that
was always 0:336. Values of mmat=m1 ranging from 0:01 to 0:5 were used. Assuming mmat is a  xed fraction of the
way from f(m1) to m1, equation S5.2.8 was still extremely close to a power law for fractions ranging from 0:01 to
0:5, with exponent varying very little: from 0:3268 for the fraction 0:01 up to 0:3364 for the fraction 0:5.
S8.7. Bounds for K1 and K2. We derive two very wide bounds for K1 and K2, chosen to comfortably encompass
the K1 and K2 values for the systems we consider. Recall that K1 is de ned as the value of rR= d for the reference
category megg to  megg . Because  d / m
e d
1;l, we know rR= d / m
 e d
1;l , and therefore
(S8.7.1)
rR
 d
= K1
 
m1;l
megg
  e d
:
Rearranging gives
(S8.7.2) K1 =
rR
 d
 
m1;l
megg
 e d
for the asymptotic mass category with lower boundary m1;l, where m1;l is arbitrary. Using m1;l = 1000kg gives
(S8.7.3) K1 =
rR
 d(1000kg)
 
1000kg
megg
 e d
:
Certainly  d > 10km for organisms in the m1 category 1000kg to  1000kg, so
(S8.7.4) K1 <
rR
10km
 
1000kg
megg
 e d
 
rR
10km
 
1000kg
megg
 0:3
:
Using rR =
p
AR= , we have
(S8.7.5) K1 <
r
AR
 
 
1
10km
  
1000kg
megg
 0:3
;
and therefore
(S8.7.6) AR > K
2
1 
 
megg
1000kg
 0:6
100km2:
By de nition,
(S8.7.7) K2 =
JC(1  )
JM 
:
De ning JW to be the number of individuals in continental shelf seas worldwide with m1 in the range m1;l to  m1;l,
 JW is the total number of speciation events per generation in the m1 category. Because speciation is rare and R is
assumed to be large (> 10000km2),
(S8.7.8)  JW  JC  JC(1  ):THE MARINE DIVERSITY SPECTRUM: ONLINE APPENDIX 15
We reasonably assume
(S8.7.9)  JW <
JC(1  )
10
;
so that, by rearranging,
(S8.7.10) 10 <
JC(1  )
 JW
:
Because K2 is greater than the right side of S8.7.10, we have
(S8.7.11) K2 > 10;
the  rst of our two bounds.
Given m1;l and  , let JC;min be a minimal value of JC for regions of area 10000km
2, so that JC;min=10000km
2 is
a minimal population density for such regions. For larger regions,
(S8.7.12) JC  AR
JC;min
10000km2
;
so
(S8.7.13) K2 >
JC(1  )
 JW
 
AR
10000km2
JC;min(1  )
 JW
>
AR
1000km2
;
where the last inequality follows from S8.7.10. Using this and S8.7.6, we have
(S8.7.14) K2 > K
2
1 
 
megg
1000kg
 0:6 1
10
 
= 1:54 10 5K21 :
This is the second of our two bounds.
S9. Approximations
S9.1. Approximations involved in modeling the individual asymptotic-size distribution, JC , and JM . In
the main text, the individual asymptotic-size distribution was approximated by a power law in m1 with exponent
 1:49, for m1 in the range megg to 1000kg. The good accuracy of this approximation is depicted in main text  gure
2B. We then used the approximation
JC(m1;l) / JM (m1;l)(S9.1.1)
/
Z  m1;l
m1;l
Nm1(m1)dm1(S9.1.2)
/
e
Z  m1;l
m1;l
m 1:491;l dm1(S9.1.3)
/ m 0:491;l :(S9.1.4)
To determine the accuracy of this approximation, we computed S9.1.2 numerically for several values of  and compared
the results to S9.1.4. The approximation was good ( gure S3, black lines).
S9.2. Approximations involved in modeling SM . In section S6.2 and in the main text we used the approximations
(S9.2.1) SM  JM
 loge(1= )
1  
and
(S9.2.2) JM /
e
m 0:491;l
to conclude that
(S9.2.3) SM /
e
m 0:491;l ;
and therefore that the global diversity spectrum is approximately linear of slope  0:49. Recall that the global diversity
spectrum is the plot of loge(SM ) against loge(m1;l). To examine the accuracy of the approximations used here, we
log transform the expression for SM (S6.2.6) and compute its derivative with respect to loge(m1;l):
(S9.2.4) loge(SM ) = loge
 
 
1  
 
+ loge(JM ) + loge( ( + JM )  ());
d loge(SM )
d loge(m1;l)
=
 
d loge(SM )
d loge(JM )
  
d loge(JM )
d loge(m1;l)
 
(S9.2.5)
=
 
1 +
d
d loge(JM )
loge( ( + JM )  ())
  
d loge(JM )
d loge(m1;l)
 
:(S9.2.6)16 REUMAN, GISLASON, BARNES, MELIN, AND JENNINGS
The approximation that led to S9.2.1 was  (x)  loge(x) for large enough x (section S6.2). If  is large enough,
 ( + JM )  ()  loge( + JM ) loge()(S9.2.7)
= loge
 
1 +
JM
 
 
(S9.2.8)
=  loge();(S9.2.9)
which does not depend on JM . So
(S9.2.10)
d
d loge(JM )
loge( ( + JM )  ( ))
in S9.2.6 should be approximately 0 for large enough  , and SM should scale with m1;l in approximately the same
way as JM . To examine accuracy here, we compute the derivative in S9.2.10 exactly:
(S9.2.11)
d
d loge(JM )
loge( ( + JM )  ()) =
 3( + JM )( + JM )  3()
 ( + JM )  ()
;
where  3 is the trigamma function (the derivative of the digamma function). So
(S9.2.12)
d loge(SM )
d loge(m1;l)
=
 
1 +
 3( + JM )( + JM )  3( ) 
 ( + JM )  ()
 
d loge(JM )
d loge(m1;l)
:
For 106  JM  1026 and 2    JM=10, which are very wide bounds,
(S9.2.13) 1 > 1 +
 3( + JM )( + JM )  3( ) 
 ( + JM )  ()
> 0:978;
and this expression gets closer to 1 as  or JM gets bigger. The reasonableness of these constraints and the inequalities
in S9.2.13 are supported below. We used S9.2.12 and S9.2.13 and the plot of loge(JM ) versus loge(m1;l) ( gure S3,
black lines) to provide upper bounds for the plot of loge(SM ) versus loge(m1;l) ( gure S3, red lines). Plots were
virtually the same as the plot of loge(JM ) versus loge(m1;l) because the expression in S9.2.13 is so close to 1. The
expressions S9.2.12 and S9.2.13 and  gure S3 also indicate that the plot of loge(SM ) versus loge(m1;l) must be nearly
linear with an overall slope between 97:8% and 100% of the overall slope of loge(JM ) versus loge(m1;l), i.e., between
about  0:48 and  0:49, to two signi cant  gures. These slopes agree with empirical results (see main text). Thus all
the approximations used to arrive at theoretical predictions on the scaling of SM were adequate.
We now argue in support of the constraints 106  JM  1026 and 2    JM=10 and the inequalities in S9.2.13.
The total area of all 63 LMEs considered is 7:58  1013m2, so the total mass of the water to 1000m depth in that
area, divided by the minimum size of any of the organisms we consider (which is f(megg) = 9:42  107kg), is
(7:58 1013m2 1000m 1000kg=m3)=(9:42 10 7kg) = 8:05 1025, using 1000kg=m3 as the approximate density of
water. This is less than the upper bound used for JM and is more than JM could be for any of the asymptotic mass
categories we consider. The lower bound for JM , 106, is certainly smaller than the number of all organisms worldwide
in continental shelf seas, including juveniles, of asymptotic mass between 1000kg= and 1000kg, for reasonable values
of  , and hence will also work as a lower bound for other asymptotic mass categories. Because  =  JM1  and  is very
small,   JM=10 (and this bound also follows easily from S8.7.9). Under the neutral model used here, the probability
that two individuals, drawn at random from the metacommunity, are of the same species is 1=(1 +  JM )  1=(1 +  )
[19]. It seems highly reasonable to assume this probability is at most 1=3 (or much less) for the categories of asymptotic
mass we consider, and hence that   2. We carried out constrained minimizations and maximizations of
(S9.2.14) 1 +
 3( + JM )( + JM )  3()
 ( + JM )  ()
;
beginning from over 6000 points in a grid of log10( ) and log10(JM ) values subject to the listed constraints. The
bounds in S9.2.13 encompassed the results of these optimizations.
For con rmation, we adopted a second approach to quantifying the quality of the approximations used to conclude
S9.2.3. To understand the scaling of SM versus m1;l, it su ces to plot
(S9.2.15) log10(SM ) = log10
 
 
1  
 
+ log10(JM ) + log10( ( + JM )  ())
versus log10(m1;l), ignoring the intercept of the plot. This can only be done if one is given a value for JM in a reference
category of asymptotic body mass, and values for  =(1   ) and  . The advantage of using the approximation in
S9.2.1 is that  =(1   ) and a reference-category value for JM are not needed to plot log10(SM ) against log10(m1;l)
(again ignoring the intercept of the plot). Therefore, if S9.2.1 is a good approximation, then plots of S9.2.15 against
log10(m1;l) should be insensitive to the reference-category value for JM and the value of  =(1  ) used. We plotted
S9.2.15 against log10(m1;l) for a wide range of values for JM in the reference category m1;l = (1000= )kg to 1000kg
and a wide range of values for  =(1   ), obtaining results nearly identical to the approximation-based plot for all
values used ( gure S4). The range of  =(1  ) used was obtained by starting with the constraint 10 1    JM=10,
which was similar to the constraint 2    JM=10 used above but was even broader, and dividing it by JM to obtain
1
10JM
  1   
1
10 .THE MARINE DIVERSITY SPECTRUM: ONLINE APPENDIX 17
S9.3. Approximations involved in modeling SC . In section S6.2 and in the main text we used the approximations
(S9.3.1) SC  JM
 
1  
loge
 
1 
m loge(m)
1 m
 
JC
JM
1  
 
  
and
(S9.3.2) JC / JM /
e
m 0:491;l
to conclude that the regional diversity spectrum is approximately linear with slope in a range and depending on region
temperature and area. We here examine the accuracy of the approximations used. To understand the scaling of SC
versus m1;l, it su ces to plot
(S9.3.3) log10() + log10( ( + I( (I + JC)  (I)))  ())
versus log10(m1;l), ignoring the intercept of the plot (see S6.2.2). This can be done if one is given values for  =
 JM=(1   ) in a reference category of asymptotic body mass and values for K1, K2,  , and e d . To see this, note
that K1 and e d determine rR= d because
(S9.3.4)
rR
 d
= K1
 
m1;l
megg
  e d
:
This quantity in turn determines m (main text and section S5.1). JC is determined by its scaling, which is the same
as that of JM , and by its value in the reference category; the value of JC in the reference category is determined by
K2 and the value of  in the reference category because K2 = JC= . JC and m together determine I. The advantage
of using the approximations in S9.3.1 and S9.3.2 is that only K1, K2, and e d are needed to plot log10(SC) against
log10(m1;l) (again ignoring the intercept of the plot). Therefore, if S9.3.1 and S9.3.2 are good approximations, then
plots of S9.3.3 against log10(m1;l) should be insensitive to  and to the reference-category value of  used, and should
resemble the plots generated using the approximations. For the example values of K1, K2, and e d used in main text
 gure 3A-C, we plotted S9.3.3 against log10(m1;l) for  = 1:05 and 2 and for a wide reasonable range of values of
 in the reference category m1;l = (1000= )kg to 1000kg ( gure S5). Plots varied little with the values of  and
reference-category  used, and were very similar to the approximation-based plots (main text  gure 3). In particular,
slopes of linear approximations were nearly the same (dashed lines on  gure S5).
We also showed that the results presented in main text  gure 3D-F were not dependent in substance on the
approximations made. For any given values of  and reference-category  , we could compute the diversity spectrum
using S9.3.3 for the three values of e d used in main text  gure 3 and for many values of log10(K1) and log10(K2)
spanning the ranges used in panels D-F of that  gure. In this way, for any given  and reference-category  , we
could produce plots comparable to main text  gure 3D-F, but not making use of the approximations used there.
Comparison of the new plots with main text  gure 3D-F indicate whether the approximations used in the main text
are adequate for our purposes. We did this for  = 1:05 and 2 and for reference-category  equal to a wide range of
values (we used the values listed in the caption of  gure S5). Plots are presented for a subset of reference-category  
values in  gure S6; results followed the same pattern for all reference-category  used. Slopes were very similar to the
approximation-based values in the reasonable region of K1 and K2 delineated by dashed lines in  gure S6, indicating
that the approximations used in the main text were adequate. To determine whether diversity spectra computed
using S9.3.3 were always close to linear, as they were for the example plots of  gure S5, we computed root mean
squared errors from the best linear approximation for all diversity spectra computed. These were never bigger than
0:1039, and were usually substantially less, indicating that linear approximations were good enough to capture the
most important patterns in diversity spectra. When the arrows of main text  gure 4 were superimposed on the plots
of  gure S6, they produced the same conclusions as main text  gure 4 regarding the theoretically expected trends of
diversity spectrum slope across gradients of temperature and region area. Although the maximal slopes occurring on
 gure S6 were greater than (shallower than) the rough upper bound of  0:1 given in the main text as a likely practical
limit for diversity spectrum slope of large regions, they only exceeded that value at the very edges of the reasonable
bounds of K1 and K2, and  0:1 still seems likely to be a practical upper bound for real shelf-sea regions.
The \corners" which appear on  gures S3-S5 for log10(m1;l) between  1 and 0 are of minor importance for our
purpose of understanding broad-scale patterns. However, they are caused by the corner assumed in the function f
( gure S2), and would be rounded o and reduced even further in importance if f were replaced by a more realistic,
rounded o function itself.
S10. Additional methods for testing model predictions
S10.1. Region de nitions and environmental characteristics. LMEs are listed with their environmental char-
acteristics (T , AR, and net primary productivity, Pnet) in table S3. Province names are: Antarctic, Arctic, Cape Horn,
Europe, Hawaii, Indian Ocean, North Atlantic, Northeast Paci c, Northwest Atlantic, Northwest Paci c, South Africa,
South Australia, Tropical East Atlantic, Tropical East Paci c, Tropical West Atlantic. Basin names are: Antarctic,
Arctic, Indian Ocean, North Atlantic, North Paci c, South Atlantic, South Paci c. Latitudinal band names are:
North, South, Tropical. All regions at all spatial scales are comprised of LMEs. The province, basin, and latitudinal-
band membership of each LME is listed in table S3, precisely de ning the provinces, basins, and latitudinal bands.
Regions are mapped in  gures S7-S10. Some region names are used twice at di erent spatial scales. For instance,18 REUMAN, GISLASON, BARNES, MELIN, AND JENNINGS
\Antarctic" can refer to an LME, a province, or a basin. Environmental information is in table S4 for provinces,
basins, latitudinal bands, and for the global region consisting of all 63 LMEs.
S10.2. Testing for linearity. A composite test that data m1;1; : : : ;m1;n came from a distribution ’(m1j ) for
unknown values of the parameters  can be carried out with these steps: 1) obtain the maximum likelihood es-
timate ^;^; 2) obtain the Kolmogorov-Smirnov statistic for ’(m1j^)^) and the empirical cdf of m1;1; : : : ;m1;n; 3)
simulate n data points from ’(m1j^),^), here denoted msim1;1; : : : ;m
sim
1;n; 4) obtain the maximum likelihood estimate
^^sim for the simulated data set; 5) obtain the Kolmogorov-Smirnov statistic for ’(m1j^^sim) and the empirical cdf
of msim1;1; : : : ;m
sim
1;n; 6) repeat steps 3-5 many times; 7) compare the distribution of Kolmogorov-Smirnov statistics so
obtained to the statistic obtained in step 2, getting a p-value. This was done for ’ a tP distribution with truncation
points 1 and 1000kg, and  the exponent. The number of simulated data sets used was 10000.
The empirical diversity spectrum described in brief in section 5 of the main text is described in detail here. Recalling
that the pdf of a tP distribution is ’(m1) = cm
 (b+1)
1 for m1 between the truncation points 1 and 1000kg (where c
is a normalization constant), the cdf is  (m1) =  cb (m
b
1  1) for m1 between the same truncation points. Recalling
that the diversity spectrum is the log10 of the pdf of  1 = log10(m1), plotted against  1, the diversity spectrum
is log10(loge(10)) + log10(c)  b log10(m1), plotted against  1 (section S2.1). It is easy to show from here that the
diversity spectrum is log10(loge(10)(b (m1) + c)) plotted against  1. This transformation converts the cdf to the
diversity spectrum. The transformation was applied to the empirical cdf to provide the empirical diversity spectrum.
S10.3. Averaging procedures for computing T and Pnet . Data extracted from the remote sensing and primary
production modeling projects listed in the main text were average sea surface temperature and primary production
for each LME except the Arctic, in each month from 1997-2007, though data for some months were missing for some
LMEs due to cloud and ice cover. Accompanying each monthly temperature or productivity estimate was a number
from 0 to 1 representing the portion of the LME that was visible from the satellites, on which the estimate was based.
For each of the 12 calendar months and each LME, means across all years for which data were available for that month
and LME were computed for temperature and productivity, using means weighted by the proportions of the LME
visible. In this way a single average temperature and productivity for each calendar month was computed for each
LME. To get overall average temperature, T , and productivity, Pnet ,  gures for each LME, we averaged over available
months. For T , data were always available for all 12 months, for all 53 systems considered in the linear regressions
in the main text, so averages could not have been biased by missing months. For Pnet , there were gaps in the data
set, because data were never available in the period 1997-2007 for some months in some LMEs (e.g., the Antarctic
was always covered by ice in some months of its winter). Pnet data were only used to verify that Pnet and T were not
positively related and that Pnet and AR were not related; we tested these assumptions for the 45 LMEs which were
used in the linear models of the main text and for which Pnet estimates were based on all 12 months, getting similar
results to what is reported in the main text using all 53 LMEs.
S10.4. Additional linear models of diversity spectrum slope. A weighted linear model with predictors log10(AR)
and T and response variable diversity spectrum slope was  tted for the 53 LMEs used in the regression of the main
text. The weighting was according to the inverses of the variances of diversity spectrum slope estimates. The model
coe cient for T was signi cantly di erent from 0 (t-test, p = 0:020) and the coe cient of log10(AR) was close to
signi cantly di erent from 0 (t-test, p = 0:075). The T slope was positive and the log10(AR) slope was negative, as
predicted by theory.
S11. Data
S11.1. Mass-length conversion and maximum masses. FishBase provides data on the maximum length ever
observed for  sh species, but maximum mass data were needed for comparison to theory. Mass versus length regression
relationships for individuals of a species have been determined for many species (e.g., many are compiled in [9]), however
these are not appropriate for converting maximum lengths to maximum masses for our application for two reasons.
First, published relationships are intraspeci c regressions, describing relationships between lengths and masses of
individuals of a species. Plugging maximum length ever observed into such relationships to obtain maximum mass
creates extrapolation errors. These errors may not be large, since R2 for mass-length regressions are typically high,
but they would inevitably be present, and would be worse for regressions based on fewer data. Second, and more
importantly, only a minority of the  sh species in our analysis have published mass-length regressions. Although there
are many regressions published, there are many more species in our analysis. For instance, in any single LME, at most
57.8% of species in weight classes from 1  1000kg are included in the large compilation of [9] (608 species) and the
median among all LMEs is 20.1% included.
Instead we carried out an interspeci c regression between maximum masses and maximum lengths. Maximum
mass-maximum length pairs for species were taken from the International Game Fish Association (IGFA) website
(http://www.igfa.org/, accessed 30 July 2013), which provides both mass and length data for world-record  sh
caught by angling. Freshwater  sh were excluded. Reef-associated  sh were excluded. We extracted 525 species
records. Accepting these measurements as surrogates of asymptotic or maximum mass and length, we performed a
regression of log10(mass, kg) versus log10(length, m), obtaining slope 2:541 (95% con dence intervals 2:459 to 2:623),
intercept 1:038 (95% con dence intervals 1:014 to 1:061), and R2 0:877. We also tried using the relationship m1 =
10l31, which is a standard and oft-used, though rough, approximation for converting lengths to masses. All results ofTHE MARINE DIVERSITY SPECTRUM: ONLINE APPENDIX 19
the study were substantially the same with either regression, indicating that results are insensitive to the particular
regression used.
In using maximum masses recorded as surrogates for asymptotic mass, we made a further approximation. Estimates
of maximum length reported by FishBase are dependent on the number of individuals per species that were available.
This, in turn, is variable among species. We compared log10 maximum lengths derived from FishBase to log10 length
world record information from the IGFA. For 82:4% of the 525 species for which comparisons could be made, FishBase
lengths were greater, and for 97:3% of records, FishBase log10 lengths were more than IGFA log10 lengths minus 0:1.
These results corroborate the use of the FishBase data as reasonable approximate surrogates for our use of studying
distributions of log10 asymptotic mass.
S11.2. Cephalopods and scyphozoans. Cephalopods also contribute to the diversity of animals in the size range
considered in this study, but the data available suggest they make a small contribution to diversity. A global inventory
of the body sizes and distributions of all cephalopods was not available, but total species richness of cephalopods was
reported to be < 650 species [33] or, more recently, approximately 700 species (R.E. Young, K.M. Mangold and M.
Vecchione, unpublished data). This compares with approximately 15000 species of marine  shes [32]. For the LMEs
of the Arctic, Atlantic and Antarctic, the body sizes and distributions of all cephalopods can be assessed because
references [49, 50] provide information on maximum body size (mantle length), distribution and diversity. Reference
[49] described larger species of cephalopods that were known from, or expected to be taken in,  shery catches. To
estimate species richness by LME, each species was assigned to LMEs based on its distribution map. Any species with
a mantle length > 30cm was assumed to attain a weight of at least 1kg [50]. Among Atlantic and Arctic Ocean LMEs,
cephalopod diversity was typically around 5% of  sh diversity for species > 1kg asymptotic mass. The LME where
the contribution of cephalopods was greatest was the Antarctic (about 10% of  sh diversity in the range 1 1000kg).
This gives us some con dence that cephalopod diversity accounts for a consistently small proportion of  sh diversity
in the asymptotic mass range 1 to 1000kg; omitting this small proportion will not substantially a ect the log-scale
patterns we examined.
Another group that contributes to the asymptotic mass range considered would be scyphozoans. According to
[15], there are approximately 200 morphospecies of scyphozoans, but molecular evidence suggests that this number
should probably be doubled. Many of these species would never reach a mass above 1kg, but even if they all did,
scyphozoans would represent only a tiny fraction of the species richness of marine pelagic animals with m1 > 1kg.
Most scyphozoans entering the range 1 to 1000kg will be at the small end of this range, where  sh are also most
diverse, hence their e ect on diversity spectra will be minimal.
S11.3. Data errors documented by Robertson, 2008. Reference [48] assessed the accuracy of OBIS location
records for species of shallow-water shore  shes from the greater Caribbean region. The author of that reference
examined the  rst species, in alphabetical order, in each genus of greater Caribbean shore  sh, comparing OBIS
location records with published range maps for those species. The author reported that large fractions of species
examined had \large scale errors". But for almost all species for which errors were documented, only a small fraction
of the location points associated with the species are indicated by [48] as being erroneous. So whereas errors were
large scale in the sense that individual sightings were sometimes erroneously placed very far outside species ranges,
and errors were common in the sense that many species had at least one individual-sighting record that was erroneous,
raw error rates for individual-sighting records were not so common. Could a few errors in individual-sighting records
per species have resulting in errors in the much coarser LME-level species occurrence data we used? We examined
this question,  nding this very unlikely. To examine the nature of the errors documented in [48] and their possible
e ects on the coarser data we used, we re-examined the  rst species for which errors were documented of the  rst  ve
families examined in reference [48] for which errors were documented.
The species Ginglymostoma cirratum in the family Ginglymostomidae was documented by [48] as having 264 location
points, of which 5 (1:9%) appeared clearly wrong to the author of that study. The erroneous location information
documented in [48] is \S. France for Nigeria" and \O shore Bahamas for Bimini" where this notation is explained to
indicate that a site named Nigeria in primary sources was given GIS coordinates for the South of France. But the only
LMEs bordering or close to the South of France are the Mediterranean Sea, the Celtic-Biscay Shelf, and the Iberian
Coastal LME, none of which are among the LMEs listed for Ginglymostoma cirratum by FishBase. This indicates
that errors of mis-locating a single sighting or a few sightings to the South of France were not incorporated in the
LME-level distribution information provided by FishBase for this species. An error that mistakenly located a sighting
in Bimini near the o shore Bahamas will also not have a ected our LME-level data since both locations are in the
Caribbean Sea LME.
The species Mustelus canis in the family Triakidae was listed by reference [48] as having 493 location points, of
which 2 (0:41%) appeared clearly wrong to the author of that study. The error location information is given as \Cape
Verde, Mauritania". The only LMEs close to those locations are the Canary Current and the Guinea Current, neither
of which are listed by FishBase as among the LMEs overlapping the range of Mustelus canis. So any mis-location error
of single sightings to the Cape Verde, Mauritania area was not incorporated in the LME-level distribution information
provided by FishBase.
The species Carcharhinus acronotus of the family Carcharhinidae was documented as having 19 location points, of
which 3 (15:8%) were documented as wrong by reference [48]. Error location information given was \TEP; TEP for
Tobago; TEP for Colombia", where TEP stands for tropical Eastern Paci c. No LMEs in the Paci c Ocean basin20 REUMAN, GISLASON, BARNES, MELIN, AND JENNINGS
were listed by FishBase as among the LMEs overlapping the range of Carcharhinus acronotus, so any mis-location
error of single sightings was not incorporated in the LME-level data of FishBase.
The species Sphyrna lewini of the family Sphyrnidae was documented as having 1106 location points, of which
4 (0:4%) were considered wrong by reference [48]. Error location information is given as \S France for Nigeria".
But errors in the geo-referencing of a few points of this species are not important because the species is distributed
worldwide in tropical and warm temperate waters. In particular, the Iberian Coastal and Mediterranean Sea LMEs,
which abut the South of France, are already known to contain the species [14, 38], and were listed as among the LMEs
containing the species by FishBase.
The species Cirrhigaleus asper of the family Squalidae was listed by reference [48] as having 22 location points, of
which 1 (4:5%) was considered wrong. Location data were \W Africa for IO" where IO is the Indian Ocean. But
no LMEs on the west side of Africa are listed as overlapping the range of the species in FishBase, so single-sighting
mis-location errors have again not a ected LME-level data.
Robertson characterizes the errors he describes as gross in scale and widespread in the database [48]. He o ers
many summary statistics to support this viewpoint (e.g., over 1=3 of the species he examined had errors and over
2=3 of the families he examined had errors). However, only a very small fraction of the actual location data points
examined in reference [48] were designated as erroneous. Therefore, the errors reported will only be important for
uses of the data for which one or a few errors per species spoil the data for the species. Our checks above indicate
that our use of the data does not have that weakness; in all cases examined, errors did not propagate to the LME
level occurrence data we used. We do not intend to say that either the FishBase or OBIS data sets are perfect (they
are not), merely that the errors catalogued do not a ect the analysis we carried out.
S12. Another future direction: vulnerability and generality
As mentioned in the introduction, our theoretical approach, which accounts for both body size and taxonomic identity,
helps unify traditionally distinct species- and size-based approaches. Marine ecologists have traditionally emphasized
the importance of body size over taxonomic identity, and terrestrial ecologists have traditionally emphasized taxonomic
identity over body size. These traditions, while not universal, have been dominant enough to be re ected even in the
data structures most commonly used: the size spectrum by marine ecologists, and the food web directed graph by
freshwater and terrestrial ecologists. More integrated approaches have been emerging in the last decade, in which
individuals are identi ed to species and also described by their functional role, often summarized by their body size
(e.g., [27, 12, 13, 47, 45, 2, 41, 42, 55]). Our work extends this integrated approach and will help allow questions which
have traditionally been asked in a food web (respectively, size spectrum) context to be transferred to a size spectrum
(respectively, food web) context. For instance, the numbers of prey species that each predator species exploits (called
its generality) and the numbers of predator species that each prey species is exploited by (called its vulnerability) are
standard data quanti ed by a food web directed graph, but not directly encapsulated in a size spectrum approach.
Under our model framework, it should be possible to derive equivalent concepts of generality and vulnerability. Since
predator-prey mass ratios are relatively constant in marine environments [3], and since we showed that there are fewer
large species per small species in colder ecosystems, we might infer, for instance, that each predator has a larger number
of potential prey species in colder ecosystems compared to warmer ones. However, the simple counts of numbers of
species used to answer generality/vulnerability questions in the food web context will need to be replaced by more
nuanced notions that account for the degree to which a trophic relationship exists and the ontogenetic stages typically
involved. This is because for any two species x and y in a marine system, and under the assumption of size-structured
predation (realistic in a pelagic environment and adopted by our model; Appendix S4.2 and S8.3), some individuals
of y will eat some individuals of x as long as the ranges megg;x to m1;x and mlarvae;y= to m1;y= overlap (here
megg;x is the size of the eggs of x, mlarvae;y is the size of the larvae of y, and  is a predator-to-prey mass ratio).
The \principle predators" of x will be those y for which these ranges overlap maximally: the largest possible range of
ontogenetic growth stages of x are eaten by a corresponding stage of growth of the principle predators of x. But some
stages of x are eaten by other, non-principle predators for which the ranges above overlap partially. Total consumption
rates and a ected growth stages of x depend on which parts of the ranges overlap, and by how much. The ratio of
the numbers of species in a category of asymptotic mass to the numbers of principle predators of these species can
be calculated straightforwardly from our theory at any spatial scale for which the diversity spectrum slope is known.
Ratios involving non-principle predators could also be calculated in future work. Gut contents analyses and other
empirical compilations of prey species for marine predators could be used to test predictions.
S13. Proofs and extended computations
Lemma S13.0.1.
(S13.0.1)
Z 1
 1
exp
 
 1
2 2
(x A)2 +Bx
 
dx =  
p
2 exp
 
AB +
B2 2
2
 THE MARINE DIVERSITY SPECTRUM: ONLINE APPENDIX 21
Proof. We proceed by completing the square:
 1
22
(x A)2 +Bx =
 1
2 2
(x2  2(A+B 2)x+A2)(S13.0.2)
=
 1
2 2
(x2  2(A+B 2)x+ (A+B 2)2  (A+B 2)2 +A2)(S13.0.3)
=
 1
2 2
((x (A+B 2))2  2AB 2  B2 4)(S13.0.4)
=
 1
2 2
(x (A+B 2))2 +AB +
B2 2
2
:(S13.0.5)
So
R1
 1 exp
 
 1
22 (x A)
2 +Bx
 
dx(S13.0.6)
= exp
 
AB + B
2 2
2
 R1
 1 exp
 
 1
22 (x (A+B 
2))2
 
dx(S13.0.7)
=
p
2  exp
 
AB + B
2 2
2
 
;(S13.0.8)
where the last equality follows because
R1
 1 exp
 
 1
22 (x (A+B 
2))2
 
dx is
p
2  times the density function of a
normal distribution.  
Lemma S13.0.2. The solution of
(S13.0.9)
@
@m
(Nkg(m
eIF  mm
eIF 1
1 )) =  kdm
eIF 1N
is
(S13.0.10) N = ~kNm
 eIF kdg
 
1 
 
m
m1
 1eIF
! kdg
1eIF
 1
;
where ~kN is independent of m and kdg =
kd
kg
.
Proof. It su ces to substitute S13.0.10 into S13.0.9 to verify equality. After substituting, the left side of S13.0.9 is
@
@m (Nkg(m
eIF  mm
eIF 1
1 ))(S13.0.11)
= ~kNkg @@m
2
4m eIF kdg
 
1 
 
m
m1
 1 eIF
 kdg
1eIF
 1
(meIF  mm
eIF 1
1 )
3
5(S13.0.12)
= ~kNkg @@m
2
4m kdg
 
1 
 
m
m1
 1eIF
 kdg
1eIF
 1 
1 
 
m
m1
 1eIF
 
3
5(S13.0.13)
= ~kNkg @@m
2
4mkdg
 
1 
 
m
m1
 1eIF
 kdg
1eIF
3
5(S13.0.14)
= ~kNkg @@m
"
 
meIF 1  m
eIF 1
1
 kdg
1eIF
#
(S13.0.15)
=
~kNkgkdg
1 eIF
 
meIF 1  m
eIF 1
1
 kdg
1eIF
 1
(eIF  1)m
eIF 2(S13.0.16)
=  ~kNkdmeIF 2
 
meIF 1  m
eIF 1
1
 kdg
1eIF
 1
(S13.0.17)
=  ~kNkdmkdg 1
 
1 
 
m
m1
 1eIF
 kdg
1eIF
 1
:(S13.0.18)
After substituting S13.0.10 into S13.0.9, the right side of S13.0.9 is
 kdmeIF 1N(S13.0.19)
=  ~kNkdmeIF 1meIF kdg
 
1 
 
m
m1
 1eIF
 kdg
1eIF
 1
(S13.0.20)
=  ~kNkdmkdg 1
 
1 
 
m
m1
 1eIF
 kdg
1eIF
 1
;(S13.0.21)
which is the same as S13.0.18, proving the lemma.  22 REUMAN, GISLASON, BARNES, MELIN, AND JENNINGS
Lemma S13.0.3. For the prefactor ~kN of lemma S13.0.2,
(S13.0.22) ~kN / m
2eIF ev 3+kdg
1
for m1 > megg.
Proof. We apply the proof of [2] in the domain m  megg . We know
(S13.0.23) Nm(m) =
Z 1
m
N(m;m1)dm1
for m in this domain. So
(S13.0.24) kNmm
eNm =
Z 1
m
~kN (m1)m
 eIF kdg
 
1 
 
m
m1
 1 eIF
! kdg
1eIF
 1
dm1;
by S4.2.1, S4.3.3 and S13.0.10. Letting x = mm1 ,
(S13.0.25) kNmm
eNm =
Z 1
0
~kN
 m
x
 
m eIF kdg
 m
x2
  
1 x1eIF
 kdg
1eIF
 1
dx;
and therefore
(S13.0.26) kNmm
eNm+eIF +kdg =
Z 1
0
~kN
 m
x
  m
x2
  
1 x1eIF
 kdg
1eIF
 1
dx:
We de ne ~N (mx ) implicitly by
(S13.0.27) ~kN
 m
x
 
=
 m
x
 eNm+eIF +kdg 1
~N
 m
x
 
;
so that
(S13.0.28) kNmm
eNm+eIF +kdg =
Z 1
0
 m
x
 eNm+eIF +kdg 1
~N
 m
x
  m
x2
  
1 x1eIF
 kdg
1eIF
 1
dx:
and
(S13.0.29) kNm =
Z 1
0
~N
 m
x
 
x eNm eIF kdg 1
 
1 x1 eIF
 kdg
1eIF
 1
dx:
Since S13.0.29 holds for all m  megg , and the left side of that equation is constant, the right side must also be
constant, so ~N must be a constant, proving the lemma by S13.0.27 and S4.3.3.  
Lemma S13.0.4. If
(S13.0.30) ’((x1; y1); (x2; y2)) = exp
 
(x1  x2)2 + (y1  y2)2
 22d
 
;
then
R
(x1;y1)2D
R
(x2;y2)62D
’((x1; y1); (x2; y2))dx2dy2dx1dy1(S13.0.31)
= 4 2d
R 2rLME
0 exp
 
z2
 22d
  
z2
 
r2LME  
1
4z
2
  1=4
dz(S13.0.32)
and
R
(x1;y1)2D
R
(x2;y2)2D
’((x1; y1); (x2; y2))dx2dy2dx1dy1(S13.0.33)
=  4 2d
R 2rLME
0 exp
 
z2
 22d
  
z2
 
r2LME  
1
4z
2
  1=4
dz + 2 2 2dr
2
LME:(S13.0.34)
Proof. We start by examining
(S13.0.35)
Z
(x2;y2)2U
’((x1; y1); (x2; y2))dx2dy2 =
Z
(x2;y2)2U
exp
 
(x1  x2)2 + (y1  y2)2
 22d
 
dx2dy2
where U is either R2 nD or D. Without loss of generality we can assume D is centered at the origin and (x1; y1) is on
the non-positive x axis. Substituting x = x2  x1 and y = y2  y1, the integral becomes
(S13.0.36)
Z
U (x1;y1)
exp
 
x2 + y2
 2 2d
 
dxdy:
We let (;  ) be the polar coordinates for (x; y), so that x =  cos( ), y =  sin( ), dxdy =  d d . See, for instance,
[29] for a review of integration in polar coordinates. The integral becomes
(S13.0.37)
Z
U (x1;y1)
exp
 
 2
 22d
 
 d d :
By the law of cosines (see  gure S13),
(S13.0.38) r2LME =  
2 +  21  2 1 cos( )THE MARINE DIVERSITY SPECTRUM: ONLINE APPENDIX 23
where ( 1;  1) are the polar coordinates for (x1; y1) (so  1 =  x1 using the assumption that (x1; y1) is on the non-
positive x axis). Solving S13.0.38 gives
(S13.0.39)  =  1 cos( ) 
q
 21 cos2()  
2
1 + r
2
LME:
But because (x1; y1) 2 D we know  1 < r, so one of these solutions is negative and therefore invalid. So
(S13.0.40)  =  1 cos( ) +
q
 21 cos2()  
2
1 + r
2
LME:
For U = R2 nD, S13.0.37 therefore becomes
(S13.0.41)
Z  
  
Z 1
 1 cos( )+
p
 21 cos
2() 21+r
2
LME
exp
 
 2
 22d
 
 d d 
and for U = D it becomes
(S13.0.42)
Z  
  
Z  1 cos( )+
p
 21 cos
2() 21+r
2
LME
0
exp
 
 2
 22d
 
 d d :
The expression S13.0.41 simpli es to
(S13.0.43)  2d
Z  
 
exp
 
(1 cos( ) +
p
 21 cos2()  
2
1 + r
2
LME)
2
 22d
!
d 
and S13.0.42 simpli es to
(S13.0.44)   2d
Z  
  
exp
 
( 1 cos( ) +
p
 21 cos2()  
2
1 + r
2
LME)
2
 22d
!
d + 2  2d:
To evaluate S13.0.31 and S13.0.33 we integrate S13.0.43 and S13.0.44, respectively, over (x1; y1) 2 D. So S13.0.31
is
 2d
R  
  
R rLME
0
R  
  exp
 
( 1 cos()+
p
 21 cos
2( ) 21+r
2
LME)
2
 2 2d
 
d  1d 1d 1(S13.0.45)
= 2 2d
R  
 
R rLME
0 exp
 
(1 cos()+
p
 21 cos
2() 21+r
2
LME)
2
 22d
 
 1d 1d (S13.0.46)
and S13.0.33 is
  2d
R  
 
R rLME
0
R  
  exp
 
( 1 cos()+
p
 21 cos
2( ) 21+r
2
LME)
2
 2 2d
 
d  1d 1d 1 + 2 2 2dr
2
LME(S13.0.47)
=  2 2d
R  
  
R rLME
0 exp
 
(1 cos()+
p
 21 cos
2() 21+r
2
LME)
2
 22d
 
 1d 1d + 2 2 2dr
2
LME:(S13.0.48)
Substituting x3 =  1 cos( ), y3 =  1 sin( ), dx3dy3 =  1d 1d , and  21 = x
2
3 + y
2
3 makes S13.0.46 equal to
(S13.0.49) 2 2d
Z
(x3;y3)2D
exp
 
(x3 +
p
y23 + r
2
LME)
2
 22d
!
dx3dy3
and S13.0.48 equal to
(S13.0.50)  2 2d
Z
(x3;y3)2D
exp
 
(x3 +
p
y23 + r
2
LME)
2
 2 2d
!
dx3dy3 + 2 
2 2dr
2
LME:
To simplify the integral that appears in S13.0.49 and S13.0.50, we use the transformation
x4 = x3 +
q
y23 + r
2
LME(S13.0.51)
y4 = y3:(S13.0.52)
Because
(S13.0.53) det
 
@x4
@x3
@x4
@y3
@y4
@x3
@y4
@y3
!
= det
 
1 @x4@y3
0 1
 
= 1;
this is an area-preserving transformation (see, for instance, theorem 3:13 on p. 67 of [53]). So
(S13.0.54)
Z
(x3;y3)2D
exp
 
(x3 +
p
y23 + r
2
LME)
2
 22d
!
dx3dy3 =
Z
 
exp
 
x24
 22d
 
dx4dy4;
where the latter integral is over  , the image of D under the transformation. It is straightforward to show that  is
bounded on the left and the right by 0 and 2rLME, respectively. To  nd the upper and lower bounds we substitute
from S13.0.51 and S13.0.52 into the equation for the boundary of D, x23 + y
2
3 = r
2
LME:
(S13.0.55) (x4  
q
y24 + r
2
LME)
2 + y24 = r
2
LME:24 REUMAN, GISLASON, BARNES, MELIN, AND JENNINGS
After some algebraic manipulation, this comes to
(S13.0.56) y44 = x
2
4
 
r2LME  
1
4
x24
 
:
So the right side of S13.0.54 becomes
R 2rLME
0
R  (x24(r2LME 14x24))
1=4
(x24(r2LME 14x24))
1=4 exp
 
x24
 22d
 
dy4dx4(S13.0.57)
= 2
R 2rLME
0 exp
 
x24
 22d
  
x24
 
r2LME  
1
4x
2
4
  1=4
dx4:(S13.0.58)
Substituting this into S13.0.49 and S13.0.50 proves the lemma.  
References
[1] Abramowitz, M., Stegun, I.A. (1965) Handboook of Mathematical Functions. Dover, New York.
[2] Andersen, K., Beyer, J.E. (2006) Asymptotic size determines species abundance in the marine size spectrum. The American Naturalist
168, 54-61.
[3] Barnes, C., Maxwell, D., Reuman, D.C., Jennings, S. (2010) Global patterns in predator-prey size relationships reveal size dependency
of trophic transfer e ciency. Ecology 91, 222-232.
[4] Blanchard, J.L., Jennings, S., Law, R., Castle, M.D., McCloghrie, P., Rochet, M.J., Benoit, E. (2009) How does abundance scale with
body size in coupled, size-structured food webs? Journal of Animal Ecology 78 270-280.
[5] Bokma, F. (2004) Evidence against universal metabolic allometry. Functional Ecology 18, 184-187.
[6] Brett, J.R. (1964) The respiratory metabolism and swimming performance of young sockeye salmon. Journal of the Fisheries Research
Board of Canada, 21, 1183-1226.
[7] Brown, J.H., Gillooly, J.F., Allen, A.P., Savage, V.M., West, G.B. (2004) Toward a metabolic theory of ecology. Ecology 85, 1771-1789.
[8] Burnham, K.P., Anderson, D.R. (2002) Model Selection and Multimodel Inference: A Practical Information-Theoretic Approach,
Second Edition. Springer Science and Business Media, New York.
[9] Cheung, W.W.L., Sarmiento, J.L., Dunne, J., Fr olicher, T.L., Lam, V.W.Y., Deng Palomares, M.L., Watson, R., Pauly, D. (2013)
Shrinking of  shes exacerbates impacts of global ocean changes on marine ecosystems. Nature Climate Change 3, 254-258.
[10] Ciancio, J., Pascual, M.A., Beauchamp, D.A. (2007) Energy density of Patagonian aquatic organisms and empirical predictions based
on water content. Transactions of the American Fisheries Society 136, 1415-1422.
[11] Clarke, A., Johnston, N.M. (1999) Scaling of metabolic rate with body mass and temperature in teleost  sh. Journal of Animal
Ecology 68, 893-905.
[12] Cohen, J. E., Jonsson, T., Carpenter, S.R. (2003) Ecological community description using the food web, species abundance and body
size. Proceedings of National Academy of Sciences 100, 1781-1786.
[13] Cohen, J. E., Schittler, D. N., Raaelli, D. G., Reuman, D. C. (2009) Food webs are more than the sum of their tri-trophic parts.
Proceedings of the National Academy of Sciences 106, 22335-22340.
[14] Compagno, L.J.V. (1998) Sphyrnidae. Hammerhead and bonnethead sharks. p. 1361-1366. In: K.E. Carpenter and V.H. Niem (eds.)
FAO identi cation guide for  shery purposes. The Living Marine Resources of the Western Central Paci c. FAO, Rome.
[15] Daly, M., Brugler, M.R., Cartwright, P., Collins, A.G., Dawson, M.N., Fautin, D.G., France, S.C., McFadden, C.S., Opresko, D.M.,
Rodriguez, E., Romano, S.L., Stake, J.L. (2007) The phylum Cnidaria: A review of phylogenetic patterns and diversity 300 years after
Linnaeus. Zootaxa 1668, 127-182.
[16] Dial, K.P., Marzlu , J.M. (1988) Are the smallest organisms the most diverse? Ecology 69, 1620-1624.
[17] Drazen, J.C., Reisenbichler, K.R., Robinson, B.H. (2007) A comparison of absorption and assimilation e ciencies between four species
of shallow- and deep-living  shes. Marine Biology 151, 1551-1558.
[18] Duarte, C.M., Alcaraz, M. (1989) To produce many small or few large eggs: a size-independent reproductive tactic of  sh. Oecologia
80, 401-404.
[19] Etienne, R.S., Alonso, D. (2007) Neutral community theory: How stochasticity and dispersal limitation can explain species coexistence.
Journal of Statistical Physics 128, 485-510.
[20] Etienne, R.S., Ol , H. (2004) How dispersal limitation shapes species body size distributions in local communities. The American
Naturalist 163, 69-83.
[21] Froese, R., Pauly, D. (Eds) (2011) FishBase. World Wide Web electronic publication. http://www.fishbase.org.
[22] Gillooly, J.F., Brown, J.H., West, G.B., Savage, V.M., Charnov, E.L. (2001) E ect of size and temperature on metabolic rate. Science
293, 2248-2251.
[23] Hendriks, J.A., Mulder, C. (2008) Scaling of o spring number and mass to plant and animal size: model and metanalysis. Oecologia
155, 705-716.
[24] Hester, F.J. (1968) Visual contrast thresholds of the gold sh (Carassins auratus). Vision Research 8, 1315-1336.
[25] Hislop, J.R.G. (1984) A comparison of the reproductive tactics and strategies of cod, haddock, whiting and Norway pout in the
Northern Sea. In: Potts GW, Wootton RJ (eds) Fish reproduction: strategies and tactics. Academic Press, Oxford, pp 311-330.
[26] Hubbell, S.P. (2001) The Uni ed Neutral Theory of Biodiversity and Biogeography. Princeton University Press, Princeton.
[27] Jennings, S., Pinnegar, J.K., Polunin, N.V.C., Boon, T. (2001) Weak cross-species relationships between body size and trophic level
belie powerful size-based trophic structuring in  sh communities. Journal of Animal Ecology 70, 934-944.
[28] Kamler, E. (2005) Parent-egg-progeny relationships in teleost  shes: an energetic perspective. Reviews in Fish Biology and Fisheries
15, 399-421.
[29] Larson, R.E., Hostetler, R.P., Edwards, B.H. (1990) Calculus with Analytic Geometry, Fourth Edition. D.C. Heath and Company,
Lexington, Massachusetts.
[30] Miller, P.J. (1984) The tokology of gobioid  shes. In: Potts GW, Wootton RJ (eds) Fish reproduction: strategies and tactics. Academic
Press, Oxford, pp 119-154
[31] Nee, S. (2005) The neutral theory of biodiversity: do the numbers add up? Functional Ecology 19, 173176.
[32] Nelson, J.S. (1994) Fishes of the World. Wiley, New York.
[33] Nesis, K.N. (1982) Abridged key to the cephalopod mollusks of the world’s ocean. Light and Food Industry Publishing House, Moscow.
(In Russian.). Translated into English by B.S. Levitov, ed. by L. A. Burgess (1987), Cephalopods of the world. T.F.H. Publications,
Neptune City, NJ.
[34] Orme, C.D.L., Isaac, N.J.B., Purvis, A. (2002) Are most species small bodied? Not within species-level phylogenies. Proceedings of
the Royal Society of London Series B-Biological Sciences 269, 1279-1287.THE MARINE DIVERSITY SPECTRUM: ONLINE APPENDIX 25
[35] Peters, R.H. (1983) The Ecological Implications of Body Size. Cambridge University Press, Cambridge.
[36] Petrakis, G., Stergiou, K.I. (1995) Weight-length relationships for 33  sh species in Greek waters. Fisheries Research 21, 465-469.
[37] Purvis, A., Orme, C.D.L., Dolphin, K. (2003) Why are most species small-bodied? p. 155-173. In: Macroecology: Concepts and
Consequences. Oxford University Press, Oxford.
[38] Quero, J.-C. (1984) Sphyrnidae. p. 122-125. In P.J.P. Whitehead, M.-L. Bauchot, J.-C. Hureau, J. Nielsen, and E. Tortonese (eds.)
Fishes of the north-eastern Atlantic and the Mediterranean. UNESCO, Paris. Vol. 1.
[39] Ricklefs, R.E. (2003) A comment on Hubbells zero-sum ecological drift model. Oikos 100, 185192.
[40] Ricklefs, R.E. (2006) The uni ed neutral theory of biodiversity: do the numbers add up? Ecology 87, 14241431.
[41] Rossberg, A. (2012) A complete analytic theory for structure and dynamics of populations and communities spanning wide ranges in
body size. Advances in Ecological Research 46, 427-521.
[42] Rossberg, A. (2013) Food Webs and Biodiversity: Foundations, Models, Data. Wiley, Oxford.
[43] Sturm, E.A., Horn, M.H. (1998) Food habits, gut morphology and pH, and assimilation e ciency of the zebrapersh Hermosilla azurea,
an herbivorous kyphosid  sh of temperate marine waters. Marine Biology 132, 515-522.
[44] Pinheiro, J.C., Bates, D.M. (2000) Mixed-E ects Models in S and S-Plus. Springer-Verlag, New York.
[45] Pope, J. G., Rice, J. C., Daan, N., Jennings, S., Gislason, H. (2006) Modelling an exploited marine  sh community with 15 parameters:
results from a simple size-based model. ICES Journal of Marine Science 63, 1029-1044.
[46] Poulin, R. (1995) Clutch size and egg size in free-living and parasitic copepods: a comparative analysis. Evolution 49, 325-336.
[47] Reuman, D.C., Mulder, C., Ra aelli, D., Cohen, J.E. (2008) Three allometric relations of population density to body mass: Theoretical
integration and empirical tests in 149 food webs. Ecology Letters 11, 1216-1228.
[48] Robertson, D.R. (2008) Global biogeographical data bases on marine  shes: caveat emptor. Diversity and Distributions 14, 891-892.
[49] Roper, C.F.E., Sweeney, M.J., Nauen, C. (1984) Cephalopods of the World. FAO Fisheries Synposis 125: 1-327.
[50] Rosa, R., Dierssen, H.M., Gonzalez, L., Seibel, B.A. (2008) Large-scale diversity patterns of cephalopods in the Atlantic Ocean and
deep sea. Ecology 89, 3449-3461.
[51] Rosindell, J., Cornell, S.J., Hubbbell, S.P., Etienne, R.S. (2010) Protracted speciation revitalizes the neutral theory of biodiversity.
Ecology Letters 13, 716-727.
[52] Santos, M.N., Gaspar, M.B., Vasconcelos, P., Monteiro, C.C. (2002) Weight-length relationships for 50 selected  sh species of the
Algarve coast (southern Portugal). Fisheries Research 59, 289-295.
[53] Spivak, M. (1965) Calculus on Manifolds. Adison-Wesley Publishing Company, New York.
[54] Thygesen, U.H., Farnsworth, K.D., Andersen, K.H., Beyer, J.E. (2005) How optimal life history changes with the community size
spectrum. Proceedings of the Royal Society B 272, 1323-1331.
[55] Trebilco, R., Baum, J.K., Salomon, A.K., Dulvy, N.K. (2013) Ecosystem ecology: size-based constraints on the pyramids of life. Trends
in Ecology and Evolution 28, 423-431.
[56] Vallade, M., Houchmmandzadeh, B. (2003) Analytic solution of a neutral model of biodiversity. Physical Review E 68, 061902.
[57] Van Valen, L. (1973) Body size and numbers of plants and animals. Evolution 27, 27-35.
[58] Ware, D.M. (1978) Bioenergetics of pelagic  sh: Theoretical change in swimming speed in relation with body size. Journal of the
Fisheries Research Board of Canada 35, 220-228.
[59] West, G.B., Brown, J.H., Enquist, B.J. (2001) A general model for ontogenetic growth. Nature 413, 628-631.
[60] White, C.R, Phillips, N.F., Seymour, R.S. (2006) The scaling and temperature dependence of vertebrate metabolism. Biology Letters
2, 125-127.
[61] White, E.P., Ernest, S.K.M., Kerkho , A.J., Enquist, B.J. (2007) Relationships between size and abundance in ecology. Trends in
Ecology and Evolution 22, 323-330.
[62] White, E.P., Enquist, B.J., Green, J.L. (2008) On estimating the exponent of power-law frequency distributons. Ecology 89, 905-912.26 REUMAN, GISLASON, BARNES, MELIN, AND JENNINGS
Figure S1. Plot of logit(m) against loge(rR= d). Here logit(m) is de ned as loge(m=(1  m)). See
section S5.1.
−4 −2 0 2 4
−5
0
5
10
loge(rR σd)
logit(disp
. par
am.)
Figure S2. Egg mass limit, f(m1). Average egg masses versus average adult masses of copepod
families, from [46] (open circles), and the approximate upper bound of marine teleost egg masses
versus estimated maximal mass, from [18] (solid lines). See section S8.4.
a71
a71a71
a71
a71
a71
a71
a71a71 a71a71
a71
a71a71
a71
a71a71 a71a71
a71
a71a71
a71a71
a71
a71a71
a71a71 a71
a71
a71a71
a71
a71 a71a71
a71
a71a71a71
a71
a71
a71
a71 a71 a71a71a71
a71
a71
a71
a71
a71
a71
a71
a71
a71a71
a71 a71
a71a71
a71
a71a71a71
a71
a71
−8 −4 0 2
−12
−10
−8
−6
−4
log10(mass, kg)
lo
g 10
((egg mass, kg
))
Figure S3. Accuracy of approximations used for JC , JM , and SM . The solid black lines (which
overlap with the solid red lines for much of their length) are from S9.1.2 for  = 1:05 (A),  = 1:25
(B),  = 1:5 (C), and  = 2 (D). The dashed black lines are the best linear approximations to the
solid black lines, and have slope  0:49 to two signi cant  gures on all panels; the good  t and slope
of these lines show that S9.1.4 is a good approximation. The solid red lines have derivative equal to
97:8% of the derivative of the solid black lines, and represent upper bounds for the scaling of SM (see
S9.2.12 and S9.2.13). The dashed red lines are the best linear approximations to the solid red lines,
and have slope  0:48 to two signi cant  gures on all panels. The notation J is used to represent a
variable proportional to both JC and JM .
A, B, C, D
−4 −2 0 1 2 3
−2
0
1
2
3
4
5
log10(m∞, l)
lo
g 10
(J)
−4 −2 0 1 2 3
−1
0
1
2
3
4
5
log10(m∞, l)
lo
g 10
(J)
−4 −2 0 1 2 3
−1
0
1
2
3
4
5
6
log10(m∞, l)
lo
g 10
(J)
−4 −2 0 1 2 3
−1
0
1
2
3
4
5
6
log10(m∞, l)
lo
g 10
(J)THE MARINE DIVERSITY SPECTRUM: ONLINE APPENDIX 27
Figure S4. Accuracy of approximations used for SM . The solid red lines use S9.2.1; dashed red lines
are the best linear approximations to the solid red lines and have slope  0:49 to two signi cant  gures
on all panels. Solid black lines, which overlap with the red lines for most of their length, use the exact
equation S9.2.15, showing good agreement with the approximation. There are 414 solid black lines
on each panel, produced using a grid of 414 values of the parameter pair consisting of  =(1  ) and
JM in the reference category m1;l = (1000= )kg to 1000kg. Points in the grid of pairs spanned the
constraints 106  JM  1026 and 110JM  
 
1  
1
10 and were evenly spaced on log-log axes. Black
lines overlap and vary little overall. The values of  used were 1:05 (A), 1:25 (B), 1:5 (C), and 2 (D).
A, B, C, D
−4 −2 0 1 2 3
−5
−3
−1
0
1
2
log10(m∞, l)
lo
g 10
(S
M
)+
co
n
st
−4 −2 0 1 2 3
−5
−3
−1
0
1
log10(m∞, l)
lo
g 10
(S
M
)+
co
n
st
−4 −2 0 1 2 3
−5
−3
−1
0
1
log10(m∞, l)
lo
g 10
(S
M
)+
co
n
st
−4 −2 0 1 2
−5
−3
−1
0
1
log10(m∞, l)
lo
g 10
(S
M
)+
co
n
st
Figure S5. Accuracy of approximations used for SC : example diversity spectra. Solid black lines
are plots of S9.3.3 against log10(m1;l) for:  = 1:05 (A, B, C) and 2 (D, E, F); e d equal to 0:2 (A,
D), 0:3 (B, E), and 0:4 (C, F); and for  in the reference category m1;l = (1000= )kg to 1000kg equal
to 2, 4, 10, 20, 50, 100, 300, 500, and 11 more values whose base-10 logarithms are evenly spaced
between 3 and 25 (multiple black lines appear on each panel and overlap almost entirely). Red lines
reproduce the lines on main text  gure 3A-C, and hence illustrate, though comparison with the black
lines, the quality of the approximations used in the main text. Dashed black lines are best linear
approximations of the mean of the solid black lines. Slopes of black and red dashed lines are given in
the upper right of each panel, and were the same to two signi cant  gures on each panel.
A, B, C
−4 −2 0 1 2 3
−7
−5
−3
−1
0
log10(m∞, l, kg)
lo
g 10
(S
C)
+
co
n
st
slope=−0.43
slope=−0.43
exact
approximation
−4 −2 0 1 2 3
−7
−5
−3
−1
0
log10(m∞, l, kg)
lo
g 10
(S
C)
+
co
n
st
slope=−0.42
slope=−0.42
exact
approximation
−4 −2 0 1 2 3
−7
−5
−3
−1
0
log10(m∞, l, kg)
lo
g 10
(S
C)
+
co
n
st
slope=−0.41
slope=−0.41
exact
approximation
D, E, F
−4 −2 0 1 2
−6
−4
−2
0
log10(m∞, l, kg)
lo
g 10
(S
C)
+
co
n
st
slope=−0.43
slope=−0.43
exact
approximation
−4 −2 0 1 2
−6
−4
−2
0
log10(m∞, l, kg)
lo
g 10
(S
C)
+
co
n
st
slope=−0.42
slope=−0.42
exact
approximation
−4 −2 0 1 2
−6
−4
−2
0
log10(m∞, l, kg)
lo
g 10
(S
C)
+
co
n
st
slope=−0.41
slope=−0.41
exact
approximation28 REUMAN, GISLASON, BARNES, MELIN, AND JENNINGS
Figure S6. Accuracy of approximations used for SC : diversity spectrum slopes. Plots are analogous
to main text  gure 3D-F, but use S9.3.3 instead of the approximations S9.3.1 and S9.3.2. The left
three columns use  = 1:05; the right three use  = 2. Columns 1 and 4 use e d = 0:2, columns 2 and
5 use e d = 0:3, and columns 3 and 6 use ed = 0:4. Rows use values of  in the reference category
m1;l = (1000= )kg to 1000kg equal to 2, 10, 300, 103, 1014, and 1025, respectively.
log10(K1)
lo
g 10
(K
2)
 −0.47 
 −0.43 
 −0.39 
 −0.35 
 −0.31 
 −0.19 
−1 0 1 2 3 4 5
0
2
4
6
8
10
12 min: −0.49
max: −0.17
log10(K1)
lo
g 10
(K
2)
 −0.47 
 −0.43 
 −0.39 
 −0.35 
 −0.19 
 −0.15 
−1 0 1 2 3 4 5
0
2
4
6
8
10
12 min: −0.49
max: −0.12
log10(K1)
lo
g 10
(K
2)
 −0.47 
 −0.43 
 −0.39 
 −0.35 
 −0.23 
 −0.11 
−1 0 1 2 3 4 5
0
2
4
6
8
10
12 min: −0.49
max: −0.075
log10(K1)
lo
g 10
(K
2)
 −0.47 
 −0.43 
 −0.39 
 −0.35 
 −0.23 
 −0.19 
−1 0 1 2 3 4 5
0
2
4
6
8
10
12 min: −0.49
max: −0.16
log10(K1)
lo
g 10
(K
2)
 −0.47 
 −0.43 
 −0.39 
 −0.35 
 −0.19 
 −0.15 
−1 0 1 2 3 4 5
0
2
4
6
8
10
12 min: −0.49
max: −0.12
log10(K1)
lo
g 10
(K
2)
 −0.47 
 −0.43 
 −0.39 
 −0.35 
 −0.31 
 −0.11 
 −0.07 
−1 0 1 2 3 4 5
0
2
4
6
8
10
12 min: −0.49
max: −0.065
log10(K1)
lo
g 10
(K
2)
 −0.47 
 −0.43 
 −0.39 
 −0.35 
 −0.23 
 −0.19 
−1 0 1 2 3 4 5
0
2
4
6
8
10
12 min: −0.49
max: −0.22
log10(K1)
lo
g 10
(K
2)
 −0.47 
 −0.43 
 −0.39 
 −0.35 
 −0.19 
 −0.15 −0.03 
−1 0 1 2 3 4 5
0
2
4
6
8
10
12 min: −0.49
max: −0.13
log10(K1)
lo
g 10
(K
2)
 −0.47 
 −0.43 
 −0.39 
 −0.35 
 −0.23 
 −0.15 
−1 0 1 2 3 4 5
0
2
4
6
8
10
12 min: −0.49
max: −0.078
log10(K1)
lo
g 10
(K
2)
 −0.47 
 −0.43 
 −0.39 
 −0.35 
 −0.23 
 −0.19 
−1 0 1 2 3 4 5
0
2
4
6
8
10
12 min: −0.49
max: −0.21
log10(K1)
lo
g 10
(K
2)
 −0.47 
 −0.43 
 −0.39 
 −0.35 
 −0.19 
 −0.15 
 −0.03 
−1 0 1 2 3 4 5
0
2
4
6
8
10
12 min: −0.49
max: −0.13
log10(K1)
lo
g 10
(K
2)
 −0.47 
 −0.43 
 −0.39 
 −0.35 
 −0.23 
 −0.11 
−1 0 1 2 3 4 5
0
2
4
6
8
10
12 min: −0.49
max: −0.068
log10(K1)
lo
g 10
(K
2)
 −0.47 
 −0.43 
 −0.39 
 −0.35 
 −0.23 
 −0.19 
−1 0 1 2 3 4 5
0
2
4
6
8
10
12 min: −0.49
max: −0.23
log10(K1)
lo
g 10
(K
2)
 −0.47 
 −0.43 
 −0.39 
 −0.35 
 −0.19 
 −0.15 
−1 0 1 2 3 4 5
0
2
4
6
8
10
12 min: −0.49
max: −0.13
log10(K1)
lo
g 10
(K
2)
 −0.47 
 −0.43 
 −0.39 
 −0.35 
 −0.23 
 −0.15 
−1 0 1 2 3 4 5
0
2
4
6
8
10
12 min: −0.49
max: −0.078
log10(K1)
lo
g 10
(K
2)
 −0.47 
 −0.43 
 −0.39 
 −0.35 
 −0.31 
 −0.23 −0.19 
−1 0 1 2 3 4 5
0
2
4
6
8
10
12 min: −0.49
max: −0.23
log10(K1)
lo
g 10
(K
2)
 −0.47 
 −0.43 
 −0.39 
 −0.35 
 −0.19 
 −0.15 
 −0.07 
−1 0 1 2 3 4 5
0
2
4
6
8
10
12 min: −0.49
max: −0.13
log10(K1)
lo
g 10
(K
2)
 −0.47 
 −0.43 
 −0.39 
 −0.35 
 −0.23 
 −0.11 
−1 0 1 2 3 4 5
0
2
4
6
8
10
12 min: −0.49
max: −0.068
log10(K1)
lo
g 10
(K
2)
 −0.47 
 −0.43 
 −0.39 
 −0.35 
 −0.23 
−1 0 1 2 3 4 5
0
2
4
6
8
10
12 min: −0.49
max: −0.23
log10(K1)
lo
g 10
(K
2)
 −0.47 
 −0.43 
 −0.39 
 −0.35 
 −0.19 
 −0.15 
−1 0 1 2 3 4 5
0
2
4
6
8
10
12 min: −0.49
max: −0.13
log10(K1)
lo
g 10
(K
2)
 −0.47 
 −0.43 
 −0.39 
 −0.35 
 −0.23 
 −0.15 
−1 0 1 2 3 4 5
0
2
4
6
8
10
12 min: −0.49
max: −0.078
log10(K1)
lo
g 10
(K
2)
 −0.47 
 −0.43 
 −0.39 
 −0.35 
 −0.31 
 −0.23 
−1 0 1 2 3 4 5
0
2
4
6
8
10
12 min: −0.49
max: −0.23
log10(K1)
lo
g 10
(K
2)
 −0.47 
 −0.43 
 −0.39 
 −0.35 
 −0.19 
 −0.15 
−1 0 1 2 3 4 5
0
2
4
6
8
10
12 min: −0.49
max: −0.13
log10(K1)
lo
g 10
(K
2)
 −0.47 
 −0.43 
 −0.39 
 −0.35 
 −0.23 
 −0.11 
−1 0 1 2 3 4 5
0
2
4
6
8
10
12 min: −0.49
max: −0.068
log10(K1)
lo
g 10
(K
2)
 −0.47 
 −0.43 
 −0.39 
 −0.35 
 −0.23 
−1 0 1 2 3 4 5
0
2
4
6
8
10
12 min: −0.49
max: −0.23
log10(K1)
lo
g 10
(K
2)
 −0.47 
 −0.43 
 −0.39 
 −0.35 
 −0.19 
 −0.15 
−1 0 1 2 3 4 5
0
2
4
6
8
10
12 min: −0.49
max: −0.13
log10(K1)
lo
g 10
(K
2)
 −0.47 
 −0.43 
 −0.39 
 −0.35 
 −0.23 
 −0.15 
−1 0 1 2 3 4 5
0
2
4
6
8
10
12 min: −0.49
max: −0.078
log10(K1)
lo
g 10
(K
2)
 −0.47 
 −0.43 
 −0.39 
 −0.35 
 −0.31 
 −0.23 
−1 0 1 2 3 4 5
0
2
4
6
8
10
12 min: −0.49
max: −0.23
log10(K1)
lo
g 10
(K
2)
 −0.47 
 −0.43 
 −0.39 
 −0.35 
 −0.19 
 −0.15 
−1 0 1 2 3 4 5
0
2
4
6
8
10
12 min: −0.49
max: −0.13
log10(K1)
lo
g 10
(K
2)
 −0.47 
 −0.43 
 −0.39 
 −0.35 
 −0.23 
 −0.11 
−1 0 1 2 3 4 5
0
2
4
6
8
10
12 min: −0.49
max: −0.068
log10(K1)
lo
g 10
(K
2)
 −0.47 
 −0.43 
 −0.39 
 −0.35 
 −0.23 
−1 0 1 2 3 4 5
0
2
4
6
8
10
12 min: −0.49
max: −0.23
log10(K1)
lo
g 10
(K
2)
 −0.47 
 −0.43 
 −0.39 
 −0.35 
 −0.19 
 −0.15 
−1 0 1 2 3 4 5
0
2
4
6
8
10
12 min: −0.49
max: −0.13
log10(K1)
lo
g 10
(K
2)
 −0.47 
 −0.43 
 −0.39 
 −0.35 
 −0.23 
 −0.15 
−1 0 1 2 3 4 5
0
2
4
6
8
10
12 min: −0.49
max: −0.078
log10(K1)
lo
g 10
(K
2)
 −0.47 
 −0.43 
 −0.39 
 −0.35 
 −0.31 
 −0.23 
−1 0 1 2 3 4 5
0
2
4
6
8
10
12 min: −0.49
max: −0.23
log10(K1)
lo
g 10
(K
2)
 −0.47 
 −0.43 
 −0.39 
 −0.35 
 −0.19 
 −0.15 
−1 0 1 2 3 4 5
0
2
4
6
8
10
12 min: −0.49
max: −0.13
log10(K1)
lo
g 10
(K
2)
 −0.47 
 −0.43 
 −0.39 
 −0.35 
 −0.23 
 −0.11 
−1 0 1 2 3 4 5
0
2
4
6
8
10
12 min: −0.49
max: −0.068THE MARINE DIVERSITY SPECTRUM: ONLINE APPENDIX 29
Figure S7. Map of LMEs. Codes correspond to table S3.
IndianOcean
AtlanticOcean
PacificOcean
PacificOcean
ArcticCircle
32
3
34
12
20
30
2
36
5
21
61
1
26
13
38
53
52
9
11
63
28
56
58
29
42
55
49
14
40
27
5043
46
24
17
16
37
57
22
54
45 47
31
3941
18
51
59
53
44
15
7
8
19
23
62
10
6
48
33
35
4
25 60
53
Figure S8. Map of provinces.
IndianOcean
AtlanticOcean
PacificOcean
PacificOcean
ArcticCircle
ProvinceAntarctic
ArcticCape Horn
Europe
Hawaii
IndianOcean
NorthAtlantic
Northeast Pacific
Northwest Atlantic
Northwest Pacific
South Africa
South Australia
TropicalEast Atlantic
TropicalEast Pacific
TropicalWestAtlantic30 REUMAN, GISLASON, BARNES, MELIN, AND JENNINGS
Figure S9. Map of basins.
IndianOcean
AtlanticOcean
PacificOcean
PacificOcean
ArcticCircle
BasinAntarctic
ArcticIndianOcean
NorthAtlantic
NorthPacific
SouthAtlantic
SouthPacific
Figure S10. Map of latitudinal bands.
IndianOcean
AtlanticOcean
PacificOcean
PacificOcean
ArcticCircle
Latitudinal band
NorthTropics
SouthTHE MARINE DIVERSITY SPECTRUM: ONLINE APPENDIX 31
Figure S11. Diversity spectrum plots for regions for which the tP was rejected. Regions are indicated
using numbers in the corners of each panel, according to the codes in tables S3 and S4. Panels
in the  rst column show empirical diversity spectrum plots together with the diversity spectrum
corresponding to the best- tting tP distribution. When the two plots on these panels are similar,
the diversity spectrum was close to linear. The second and third columns of panels show tP and qtP
probability plots. When these plots are straight, the corresponding distribution was a reasonable  t
for that region. The  nal column shows the diversity spectra corresponding to the best- tting tP
and qtP distributions. Results show that, except for a few LMEs (Baltic Sea, Faroe Plateau, Iceland
Shelf, Norwegian Sea, West Greenland Shelf, which have codes 23, 60, 59, 21, and 18, respectively)
and a single province (the North Atlantic, which has code 7) and a single basin (the South Atlantic,
code 6), a linear diversity spectrum is a good approximation even for systems for which the tP was
statistically rejected. It was a reasonable approximation even for some of the systems listed above.
LMEs
0.0 1.5 3.0−1.2
−0.6
0.0
log10(m∞, kg)
Div. spect.
23
a71a71a71a71a71a71a71a71a71
a71a71a71a71a71a71a71a71a71a71
a71a71a71a71a71a71a71a71
a71a71a71a71a71
a71a71a71a71a71a71a71a71
a71a71a71a71a71a71a71
a71a71a71a71a71a71
a71a71a71a71a71a71
a71a71a71a71a71
a71a71a71a71
a71a71a71a71
a71a71a71
a71a71a71
a71 a71
a71a71
a71
0.0 1.5 3.00.0
1.5
3.0
log10(m∞, kg)
lo
g 10
(med order
, kg
)
23, tP
a71a71a71a71a71a71a71
a71a71a71a71a71a71a71a71
a71a71a71a71a71a71a71
a71a71a71a71a71a71a71
a71a71a71a71a71a71a71
a71a71a71a71a71
a71a71a71a71a71a71a71
a71a71a71a71a71a71a71
a71a71a71a71a71a71
a71a71a71a71a71
a71a71a71a71
a71a71 a71
a71a71
a71
a71
0.0 1.5 3.00.0
1.5
3.0
log10(m∞, kg)
lo
g 10
(med order
, kg
)
23, qtP
0.0 1.5 3.0
−1.0
0.0
log10(m∞, kg)
Div. spect + const.
23
0.0 1.5 3.0−1.2
−0.6
0.0
log10(m∞, kg)
Div. spect.
29
a71a71a71a71a71a71a71a71a71a71a71
a71a71a71a71a71a71a71a71a71a71
a71a71a71a71a71a71a71a71a71a71
a71a71a71a71a71a71a71a71a71a71
a71a71a71a71a71a71a71a71a71a71
a71a71a71a71a71a71a71a71
a71a71a71a71a71a71a71a71a71a71a71
a71a71a71a71a71a71a71a71
a71a71a71a71a71a71a71
a71a71a71a71a71a71a71a71a71
a71a71a71a71a71a71a71a71
a71a71a71a71a71a71
a71a71a71a71a71a71
a71a71a71a71a71a71a71
a71a71a71a71a71a71a71
a71a71a71a71a71a71
a71a71a71a71a71a71
a71a71
0.0 1.5 3.00.0
1.5
3.0
log10(m∞, kg)
lo
g 10
(med order
, kg
)
29, tP
a71a71a71a71a71a71a71a71a71a71
a71a71a71a71a71a71a71a71a71
a71a71a71a71a71a71a71a71a71a71
a71a71a71a71a71a71a71a71a71a71a71
a71a71a71a71a71a71a71a71a71
a71a71a71a71a71a71a71a71a71a71
a71a71a71a71a71a71a71a71a71a71
a71a71a71a71a71a71a71a71
a71a71a71a71a71a71a71a71a71
a71a71a71a71a71a71a71a71a71a71
a71a71a71a71a71a71a71a71
a71a71a71a71a71a71a71
a71a71a71a71a71a71a71
a71a71a71a71a71a71a71
a71a71a71a71a71
a71a71a71a71
a71a71
0.0 1.5 3.00.0
1.5
3.0
log10(m∞, kg)
lo
g 10
(med order
, kg
)
29, qtP
0.0 1.5 3.0
−0.5
0.5
log10(m∞, kg)
Div. spect + const.
29
0.0 1.5 3.0−1.2
−0.6
0.0
log10(m∞, kg)
Div. spect.
27
a71a71a71a71a71a71a71a71a71a71a71a71
a71a71a71a71a71a71a71a71a71a71a71
a71a71a71a71a71a71a71a71a71a71
a71a71a71a71a71a71a71a71a71
a71a71a71a71a71a71a71a71a71a71a71
a71a71a71a71a71a71a71a71a71
a71a71a71a71a71a71a71a71a71a71
a71a71a71a71a71a71a71a71a71
a71a71a71a71a71a71a71a71
a71a71a71a71a71a71a71a71
a71a71a71a71a71a71a71a71a71a71
a71a71a71a71a71a71a71a71
a71a71a71a71a71a71
a71a71a71a71a71a71
a71a71a71a71a71a71a71
a71a71a71a71a71a71a71
a71a71a71a71a71a71
0.0 1.5 3.00.0
1.5
3.0
log10(m∞, kg)
lo
g 10
(med order
, kg
)
27, tP
a71a71a71a71a71a71a71a71a71a71
a71a71a71a71a71a71a71a71a71a71a71
a71a71a71a71a71a71a71a71a71a71
a71a71a71a71a71a71a71a71a71a71
a71a71a71a71a71a71a71a71a71
a71a71a71a71a71a71a71a71a71a71a71
a71a71a71a71a71a71a71a71a71a71a71
a71a71a71a71a71a71a71a71a71
a71a71a71a71a71a71a71a71a71
a71a71a71a71a71a71a71a71a71a71
a71a71a71a71a71a71a71a71
a71a71a71a71a71a71a71a71
a71a71a71a71a71a71a71
a71a71a71a71a71a71a71
a71a71a71a71a71a71
a71a71a71a71a71
a71a71a71a71
0.0 1.5 3.00.0
1.5
3.0
log10(m∞, kg)
lo
g 10
(med order
, kg
)
27, qtP
0.0 1.5 3.0
−0.5
0.5
log10(m∞, kg)
Div. spect + const.
27
0.0 1.5 3.0−1.0
−0.6
−0.2
log10(m∞, kg)
Div. spect.
60
a71a71a71a71a71a71a71a71a71a71
a71a71a71a71a71a71a71a71
a71a71a71a71a71a71a71a71a71
a71a71a71a71a71a71
a71a71a71a71a71
a71a71a71a71a71a71a71
a71a71a71a71a71a71a71a71
a71a71a71a71a71a71a71
a71a71a71a71a71a71
a71a71a71a71a71a71
a71a71a71a71a71
a71a71a71a71
a71a71a71a71
a71a71a71a71
a71a71a71
a71a71 a71
a71
0.0 1.5 3.00.0
1.5
3.0
log10(m∞, kg)
lo
g 10
(med order
, kg
)
60, tP
a71a71a71a71a71a71a71a71
a71a71a71a71a71a71
a71a71a71a71a71a71a71
a71a71a71a71a71a71a71a71a71
a71a71a71a71a71a71a71
a71a71a71a71a71a71a71
a71a71a71a71a71a71
a71a71a71a71a71a71
a71a71a71a71a71a71a71
a71a71a71a71a71a71a71
a71a71a71a71a71
a71a71a71a71
a71a71a71
a71 a71
a71
0.0 1.5 3.00.0
1.5
3.0
log10(m∞, kg)
lo
g 10
(med order
, kg
)
60, qtP
0.0 1.5 3.0
−1.0
0.0
log10(m∞, kg)
Div. spect + const.
60
0.0 1.5 3.0
−1.0
−0.4
log10(m∞, kg)
Div. spect.
25
a71a71a71a71a71a71a71a71a71a71a71
a71a71a71a71a71a71a71a71a71a71a71
a71a71a71a71a71a71a71a71a71
a71a71a71a71a71a71a71a71a71a71
a71a71a71a71a71a71a71a71a71a71
a71a71a71a71a71a71a71a71
a71a71a71a71a71a71a71a71
a71a71a71a71a71a71a71a71a71
a71a71a71a71a71a71a71a71
a71a71a71a71a71a71a71
a71a71a71a71a71a71a71
a71a71a71a71a71a71a71
a71a71a71a71a71a71a71
a71a71a71a71a71a71a71a71
a71a71a71a71a71a71a71
a71a71a71a71a71a71
a71a71a71a71
0.0 1.5 3.00.0
1.5
3.0
log10(m∞, kg)
lo
g 10
(med order
, kg
)
25, tP
a71a71a71a71a71a71a71a71a71
a71a71a71a71a71a71a71a71a71a71
a71a71a71a71a71a71a71a71a71a71a71
a71a71a71a71a71a71a71a71a71a71a71
a71a71a71a71a71a71a71a71a71
a71a71a71a71a71a71a71a71a71a71
a71a71a71a71a71a71a71a71a71
a71a71a71a71a71a71a71a71
a71a71a71a71a71a71a71a71
a71a71a71a71a71a71a71a71a71
a71a71a71a71a71a71a71a71
a71a71a71a71a71a71
a71a71a71a71a71a71a71a71
a71a71a71a71a71a71a71
a71a71a71a71a71
a71a71a71a71
a71a71a71
0.0 1.5 3.00.0
1.5
3.0
log10(m∞, kg)
lo
g 10
(med order
, kg
)
25, qtP
0.0 1.5 3.0
−0.6
0.0
log10(m∞, kg)
Div. spect + const.
25
0.0 1.5 3.0
−0.8
−0.4
log10(m∞, kg)
Div. spect.
59
a71a71a71a71a71a71a71a71a71
a71a71a71a71a71a71a71
a71a71a71a71a71a71a71
a71a71a71a71a71a71
a71a71a71a71a71a71a71
a71a71a71a71a71a71a71a71
a71a71a71a71a71a71a71
a71a71a71a71a71a71
a71a71a71a71a71a71
a71a71a71a71a71
a71a71a71a71
a71a71a71a71
a71a71a71a71
a71a71a71
a71a71a71
a71a71a71
a71
0.0 1.5 3.00.0
1.5
3.0
log10(m∞, kg)
lo
g 10
(med order
, kg
)
59, tP
a71a71a71a71a71a71a71
a71a71a71a71a71a71a71a71
a71a71a71a71a71a71
a71a71a71a71a71a71a71a71
a71a71a71a71a71a71a71a71
a71a71a71a71a71a71
a71a71a71a71a71
a71a71a71a71a71a71
a71a71a71a71a71a71a71a71
a71a71a71a71a71a71
a71a71a71a71a71
a71a71a71
a71a71
a71a71
a71
0.0 1.5 3.00.0
1.5
3.0
log10(m∞, kg)
lo
g 10
(med order
, kg
)
59, qtP
0.0 1.5 3.0
−1.0
0.0
log10(m∞, kg)
Div. spect + const.
59
0.0 1.5 3.0−1.0
−0.4
log10(m∞, kg)
Div. spect.
26
a71a71a71a71a71a71a71a71a71a71a71a71
a71a71a71a71a71a71a71a71a71a71a71
a71a71a71a71a71a71a71a71a71
a71a71a71a71a71a71a71a71
a71a71a71a71a71a71a71a71a71a71a71
a71a71a71a71a71a71a71a71
a71a71a71a71a71a71a71a71
a71a71a71a71a71a71a71
a71a71a71a71a71a71a71a71
a71a71a71a71a71a71a71a71
a71a71a71a71a71a71a71
a71a71a71a71a71a71a71
a71a71a71a71a71a71
a71a71a71a71a71a71a71a71
a71a71a71a71a71a71a71a71
a71a71a71a71a71a71a71
a71a71a71a71a71a71
0.0 1.5 3.00.0
1.5
3.0
log10(m∞, kg)
lo
g 10
(med order
, kg
)
26, tP
a71a71a71a71a71a71a71a71a71a71a71
a71a71a71a71a71a71a71a71a71a71
a71a71a71a71a71a71a71a71a71a71
a71a71a71a71a71a71a71a71a71
a71a71a71a71a71a71a71a71a71
a71a71a71a71a71a71a71a71a71a71a71
a71a71a71a71a71a71a71a71a71
a71a71a71a71a71a71a71a71
a71a71a71a71a71a71a71a71
a71a71a71a71a71a71a71a71a71a71
a71a71a71a71a71a71a71a71
a71a71a71a71a71a71
a71a71a71a71a71a71a71
a71a71a71a71a71a71a71a71
a71a71a71a71a71a71
a71a71a71a71a71
a71a71a71a71
0.0 1.5 3.00.0
1.5
3.0
log10(m∞, kg)
lo
g 10
(med order
, kg
)
26, qtP
0.0 1.5 3.0
−0.6
0.0
log10(m∞, kg)
Div. spect + const.
2632 REUMAN, GISLASON, BARNES, MELIN, AND JENNINGS
Figure S11
0.0 1.5 3.0−1.0
−0.6
−0.2
log10(m∞, kg)
Div. spect.
21
a71a71a71a71a71a71a71a71a71a71
a71a71a71a71a71a71a71a71
a71a71a71a71a71a71a71a71a71
a71a71a71a71a71a71a71
a71a71a71a71a71a71a71
a71a71a71a71a71a71
a71a71a71a71a71
a71a71a71a71a71a71a71a71
a71a71a71a71a71a71a71
a71a71a71a71a71a71a71
a71a71a71a71a71a71
a71a71a71a71a71
a71a71a71a71a71
a71a71a71a71
a71a71a71a71
a71a71a71
a71a71a71
0.0 1.5 3.00.0
1.5
3.0
log10(m∞, kg)
lo
g 10
(med order
, kg
)
21, tP
a71a71a71a71a71a71a71a71
a71a71a71a71a71a71a71
a71a71a71a71a71a71a71a71
a71a71a71a71a71a71a71a71a71
a71a71a71a71a71a71a71a71
a71a71a71a71a71a71a71a71
a71a71a71a71a71a71a71
a71a71a71a71a71a71
a71a71a71a71a71
a71a71a71a71a71a71a71a71
a71a71a71a71a71a71
a71a71a71a71a71
a71a71a71a71
a71a71a71
a71a71
a71a71
0.0 1.5 3.00.0
1.5
3.0
log10(m∞, kg)
lo
g 10
(med order
, kg
)
21, qtP
0.0 1.5 3.0−1.0
−0.2
0.4
log10(m∞, kg)
Div. spect + const.
21
0.0 1.5 3.0
−1.2
−0.4
log10(m∞, kg)
Div. spect.
36
a71a71a71a71a71a71a71a71a71a71
a71a71a71a71a71a71a71a71a71a71
a71a71a71a71a71a71a71a71a71a71a71a71
a71a71a71a71a71a71a71a71a71a71
a71a71a71a71a71a71a71a71a71
a71a71a71a71a71a71a71a71a71a71a71
a71a71a71a71a71a71a71a71a71a71a71
a71a71a71a71a71a71a71a71a71a71
a71a71a71a71a71a71a71a71a71
a71a71a71a71a71a71a71a71
a71a71a71a71a71a71a71a71a71a71a71
a71a71a71a71a71a71a71
a71a71a71a71a71a71
a71a71a71a71a71a71a71
a71a71a71a71a71a71a71a71
a71a71a71a71a71a71a71
a71a71a71a71a71a71
0.0 1.5 3.00.0
1.5
3.0
log10(m∞, kg)
lo
g 10
(med order
, kg
)
36, tP
a71a71a71a71a71a71a71a71a71a71a71
a71a71a71a71a71a71a71a71a71a71a71
a71a71a71a71a71a71a71a71a71a71a71
a71a71a71a71a71a71a71a71a71a71
a71a71a71a71a71a71a71a71a71
a71a71a71a71a71a71a71a71a71a71
a71a71a71a71a71a71a71a71a71a71a71
a71a71a71a71a71a71a71a71a71
a71a71a71a71a71a71a71a71
a71a71a71a71a71a71a71a71a71
a71a71a71a71a71a71a71a71a71a71
a71a71a71a71a71a71a71
a71a71a71a71a71a71a71
a71a71a71a71a71a71
a71a71a71a71a71a71a71a71
a71a71a71a71a71a71a71
a71a71a71a71a71a71
a71a71
0.0 1.5 3.00.0
1.5
3.0
log10(m∞, kg)
lo
g 10
(med order
, kg
)
36, qtP
0.0 1.5 3.0
−0.6
0.0
0.6
log10(m∞, kg)
Div. spect + const.
36
0.0 1.5 3.0
−1.0
−0.4
log10(m∞, kg)
Div. spect.
18
a71a71a71a71a71a71a71
a71a71a71a71a71a71a71
a71a71a71a71a71a71a71
a71a71a71a71a71a71a71
a71a71a71a71a71a71a71
a71a71a71a71a71a71
a71a71a71a71a71
a71a71a71a71
a71a71a71a71
a71a71a71
a71a71a71
a71a71a71
a71a71
a71a71
a71 a71
a71
0.0 1.5 3.00.0
1.5
3.0
log10(m∞, kg)
lo
g 10
(med order
, kg
)
18, tP
a71a71a71a71a71a71
a71a71a71a71a71a71a71
a71a71a71a71a71a71a71a71
a71a71a71a71a71a71
a71a71a71a71a71
a71a71a71a71a71a71
a71a71a71a71a71a71a71a71
a71a71a71a71a71a71a71
a71a71a71a71a71
a71a71a71a71
a71a71a71
a71 a71
a71
0.0 1.5 3.00.0
1.5
3.0
log10(m∞, kg)
lo
g 10
(med order
, kg
)
18, qtP
0.0 1.5 3.0
−1.5
0.0
log10(m∞, kg)
Div. spect + const.
18
Provinces
0.0 1.5 3.0
−1.2
−0.4
log10(m∞, kg)
Div. spect.
3
a71a71a71a71a71a71a71a71a71a71
a71a71a71a71a71a71a71a71a71a71a71
a71a71a71a71a71a71a71a71a71
a71a71a71a71a71a71a71a71a71a71
a71a71a71a71a71a71a71a71a71
a71a71a71a71a71a71a71a71a71
a71a71a71a71a71a71a71a71
a71a71a71a71a71a71a71a71a71
a71a71a71a71a71a71a71a71a71
a71a71a71a71a71a71a71a71
a71a71a71a71a71a71a71a71
a71a71a71a71a71a71a71
a71a71a71a71a71a71a71
a71a71a71a71a71a71a71
a71a71a71a71a71a71a71
a71a71a71a71a71a71
a71a71a71a71a71
a71
0.0 1.5 3.00.0
1.5
3.0
log10(m∞, kg)
lo
g 10
(med order
, kg
)
3, tP
a71a71a71a71a71a71a71a71a71
a71a71a71a71a71a71a71a71a71a71
a71a71a71a71a71a71a71a71a71a71
a71a71a71a71a71a71a71a71a71
a71a71a71a71a71a71a71a71a71
a71a71a71a71a71a71a71a71a71a71a71
a71a71a71a71a71a71a71a71a71
a71a71a71a71a71a71a71a71a71a71
a71a71a71a71a71a71a71a71a71a71
a71a71a71a71a71a71a71
a71a71a71a71a71a71a71a71a71
a71a71a71a71a71a71a71a71
a71a71a71a71a71a71a71
a71a71a71a71a71a71a71
a71a71a71a71a71a71
a71a71a71a71
a71a71a71a71
0.0 1.5 3.00.0
1.5
3.0
log10(m∞, kg)
lo
g 10
(med order
, kg
)
3, qtP
0.0 1.5 3.0
−0.5
0.5
log10(m∞, kg)
Div. spect + const.
3
0.0 1.5 3.0
−1.0
−0.4
log10(m∞, kg)
Div. spect.
4
a71a71a71a71a71a71a71a71a71a71a71a71
a71a71a71a71a71a71a71a71a71a71
a71a71a71a71a71a71a71a71a71a71a71
a71a71a71a71a71a71a71a71a71a71
a71a71a71a71a71a71a71a71a71a71
a71a71a71a71a71a71a71a71a71
a71a71a71a71a71a71a71a71a71
a71a71a71a71a71a71a71
a71a71a71a71a71a71a71a71a71
a71a71a71a71a71a71a71a71a71
a71a71a71a71a71a71a71a71
a71a71a71a71a71a71a71a71a71
a71a71a71a71a71a71a71
a71a71a71a71a71a71
a71a71a71a71a71a71a71
a71a71a71a71a71a71a71
a71a71a71a71a71a71a71a71
a71a71
0.0 1.5 3.00.0
1.5
3.0
log10(m∞, kg)
lo
g 10
(med order
, kg
)
4, tP
a71a71a71a71a71a71a71a71a71a71
a71a71a71a71a71a71a71a71a71
a71a71a71a71a71a71a71a71a71a71a71
a71a71a71a71a71a71a71a71a71a71
a71a71a71a71a71a71a71a71a71
a71a71a71a71a71a71a71a71a71a71a71a71
a71a71a71a71a71a71a71a71a71
a71a71a71a71a71a71a71a71a71
a71a71a71a71a71a71a71a71a71
a71a71a71a71a71a71a71a71a71a71a71
a71a71a71a71a71a71a71a71
a71a71a71a71a71a71a71a71
a71a71a71a71a71a71a71
a71a71a71a71a71a71
a71a71a71a71a71a71a71a71
a71a71a71a71a71a71
a71a71a71a71a71
a71a71
0.0 1.5 3.00.0
1.5
3.0
log10(m∞, kg)
lo
g 10
(med order
, kg
)
4, qtP
0.0 1.5 3.0−0.8
−0.2
0.4
log10(m∞, kg)
Div. spect + const.
4
0.0 1.5 3.0
−1.0
−0.4
log10(m∞, kg)
Div. spect.
7
a71a71a71a71a71a71a71a71a71a71a71a71
a71a71a71a71a71a71a71a71a71a71
a71a71a71a71a71a71a71a71a71
a71a71a71a71a71a71a71
a71a71a71a71a71a71a71a71a71
a71a71a71a71a71a71a71a71
a71a71a71a71a71a71a71
a71a71a71a71a71a71
a71a71a71a71a71
a71a71a71a71a71a71a71
a71a71a71a71a71a71a71
a71a71a71a71a71a71
a71a71a71a71a71a71
a71a71a71a71a71
a71a71a71a71
a71a71a71a71
a71a71a71a71
0.0 1.5 3.00.0
1.5
3.0
log10(m∞, kg)
lo
g 10
(med order
, kg
)
7, tP
a71a71a71a71a71a71a71a71
a71a71a71a71a71a71a71
a71a71a71a71a71a71a71a71a71
a71a71a71a71a71a71a71a71a71
a71a71a71a71a71a71a71a71a71
a71a71a71a71a71a71a71a71
a71a71a71a71a71a71a71a71a71
a71a71a71a71a71a71a71a71
a71a71a71a71a71a71a71
a71a71a71a71a71a71
a71a71a71a71a71a71a71a71
a71a71a71a71a71a71
a71a71a71a71a71
a71a71a71
a71a71
a71a71
0.0 1.5 3.00.0
1.5
3.0
log10(m∞, kg)
lo
g 10
(med order
, kg
)
7, qtP
0.0 1.5 3.0
−1.0
0.0
log10(m∞, kg)
Div. spect + const.
7
0.0 1.5 3.0−1.2
−0.6
0.0
log10(m∞, kg)
Div. spect.
11
a71a71a71a71a71a71a71a71a71a71
a71a71a71a71a71a71a71a71a71a71a71
a71a71a71a71a71a71a71a71a71a71a71
a71a71a71a71a71a71a71a71a71a71
a71a71a71a71a71a71a71a71a71
a71a71a71a71a71a71a71a71a71a71
a71a71a71a71a71a71a71a71a71a71
a71a71a71a71a71a71a71a71
a71a71a71a71a71a71a71a71a71
a71a71a71a71a71a71a71a71
a71a71a71a71a71a71a71a71a71
a71a71a71a71a71a71a71a71a71
a71a71a71a71a71a71a71
a71a71a71a71a71a71a71
a71a71a71a71a71a71
a71a71a71a71a71a71a71a71
a71a71a71a71a71a71a71
a71a71
0.0 1.5 3.00.0
1.5
3.0
log10(m∞, kg)
lo
g 10
(med order
, kg
)
11, tP
a71a71a71a71a71a71a71a71a71a71
a71a71a71a71a71a71a71a71a71
a71a71a71a71a71a71a71a71a71a71a71a71
a71a71a71a71a71a71a71a71a71a71a71
a71a71a71a71a71a71a71a71a71
a71a71a71a71a71a71a71a71a71a71
a71a71a71a71a71a71a71a71a71a71
a71a71a71a71a71a71a71a71a71a71
a71a71a71a71a71a71a71a71a71
a71a71a71a71a71a71a71a71a71a71
a71a71a71a71a71a71a71a71
a71a71a71a71a71a71a71a71a71
a71a71a71a71a71a71a71
a71a71a71a71a71a71a71
a71a71a71a71a71a71a71
a71a71a71a71a71
a71a71a71
0.0 1.5 3.00.0
1.5
3.0
log10(m∞, kg)
lo
g 10
(med order
, kg
)
11, qtP
0.0 1.5 3.0
−0.5
0.5
log10(m∞, kg)
Div. spect + const.
11
0.0 1.5 3.0−1.2
−0.6
0.0
log10(m∞, kg)
Div. spect.
13
a71a71a71a71a71a71a71a71a71a71a71
a71a71a71a71a71a71a71a71a71a71a71
a71a71a71a71a71a71a71a71a71
a71a71a71a71a71a71a71a71a71
a71a71a71a71a71a71a71a71a71
a71a71a71a71a71a71a71a71a71a71a71
a71a71a71a71a71a71a71a71a71
a71a71a71a71a71a71a71a71a71
a71a71a71a71a71a71a71a71
a71a71a71a71a71a71a71a71a71
a71a71a71a71a71a71a71a71a71
a71a71a71a71a71a71a71a71a71
a71a71a71a71a71a71a71
a71a71a71a71a71a71a71
a71a71a71a71a71a71
a71a71a71a71a71a71a71a71
a71a71a71a71a71a71a71
a71a71a71
0.0 1.5 3.00.0
1.5
3.0
log10(m∞, kg)
lo
g 10
(med order
, kg
)
13, tP
a71a71a71a71a71a71a71a71a71a71
a71a71a71a71a71a71a71a71a71a71a71
a71a71a71a71a71a71a71a71a71a71
a71a71a71a71a71a71a71a71a71
a71a71a71a71a71a71a71a71a71a71
a71a71a71a71a71a71a71a71a71a71a71
a71a71a71a71a71a71a71a71a71a71a71a71
a71a71a71a71a71a71a71a71a71
a71a71a71a71a71a71a71a71a71
a71a71a71a71a71a71a71a71a71a71a71
a71a71a71a71a71a71a71a71
a71a71a71a71a71a71a71a71a71
a71a71a71a71a71a71a71
a71a71a71a71a71a71
a71a71a71a71a71a71a71
a71a71a71a71a71a71
a71a71a71a71
0.0 1.5 3.00.0
1.5
3.0
log10(m∞, kg)
lo
g 10
(med order
, kg
)
13, qtP
0.0 1.5 3.0
−0.5
0.5
log10(m∞, kg)
Div. spect + const.
13
Basins
0.0 1.5 3.0
−1.0
0.0
log10(m∞, kg)
Div. spect.
3
a71a71a71a71a71a71a71a71a71a71a71
a71a71a71a71a71a71a71a71a71a71
a71a71a71a71a71a71a71a71a71a71a71
a71a71a71a71a71a71a71a71a71a71a71
a71a71a71a71a71a71a71a71a71
a71a71a71a71a71a71a71a71a71a71
a71a71a71a71a71a71a71a71a71a71a71a71
a71a71a71a71a71a71a71a71
a71a71a71a71a71a71a71a71a71
a71a71a71a71a71a71a71a71a71
a71a71a71a71a71a71a71a71a71
a71a71a71a71a71a71a71a71a71
a71a71a71a71a71a71a71
a71a71a71a71a71a71a71a71a71
a71a71a71a71a71a71a71a71
a71a71a71a71a71a71a71a71a71
a71a71a71a71a71a71
a71a71a71a71
0.0 1.5 3.00.0
1.5
3.0
log10(m∞, kg)
lo
g 10
(med order
, kg
)
3, tP
a71a71a71a71a71a71a71a71a71a71
a71a71a71a71a71a71a71a71a71a71
a71a71a71a71a71a71a71a71a71a71a71
a71a71a71a71a71a71a71a71a71a71a71
a71a71a71a71a71a71a71a71a71a71
a71a71a71a71a71a71a71a71a71a71a71
a71a71a71a71a71a71a71a71a71a71a71
a71a71a71a71a71a71a71a71a71
a71a71a71a71a71a71a71a71a71a71
a71a71a71a71a71a71a71a71a71a71a71
a71a71a71a71a71a71a71a71a71a71
a71a71a71a71a71a71a71a71
a71a71a71a71a71a71a71
a71a71a71a71a71a71a71a71a71
a71a71a71a71a71a71a71a71
a71a71a71a71a71a71a71
a71a71a71a71a71a71a71
0.0 1.5 3.00.0
1.5
3.0
log10(m∞, kg)
lo
g 10
(med order
, kg
)
3, qtP
0.0 1.5 3.0
−0.5
0.5
log10(m∞, kg)
Div. spect + const.
3THE MARINE DIVERSITY SPECTRUM: ONLINE APPENDIX 33
Figure S11
0.0 1.5 3.0−1.4
−0.6
0.0
log10(m∞, kg)
Div. spect.
4
a71a71a71a71a71a71a71a71a71a71a71a71
a71a71a71a71a71a71a71a71a71a71a71
a71a71a71a71a71a71a71a71a71a71
a71a71a71a71a71a71a71a71a71a71a71
a71a71a71a71a71a71a71a71a71a71
a71a71a71a71a71a71a71a71a71a71
a71a71a71a71a71a71a71a71a71
a71a71a71a71a71a71a71a71a71
a71a71a71a71a71a71a71a71a71
a71a71a71a71a71a71a71a71a71
a71a71a71a71a71a71a71a71a71a71
a71a71a71a71a71a71a71a71a71
a71a71a71a71a71a71a71
a71a71a71a71a71a71a71a71
a71a71a71a71a71a71a71
a71a71a71a71a71a71a71a71
a71a71a71a71a71a71
a71a71a71
0.0 1.5 3.00.0
1.5
3.0
log10(m∞, kg)
lo
g 10
(med order
, kg
)
4, tP
a71a71a71a71a71a71a71a71a71a71a71
a71a71a71a71a71a71a71a71a71
a71a71a71a71a71a71a71a71a71a71a71
a71a71a71a71a71a71a71a71a71a71a71
a71a71a71a71a71a71a71a71a71
a71a71a71a71a71a71a71a71a71a71a71
a71a71a71a71a71a71a71a71a71a71a71
a71a71a71a71a71a71a71a71a71a71a71
a71a71a71a71a71a71a71a71a71
a71a71a71a71a71a71a71a71a71a71a71
a71a71a71a71a71a71a71a71a71
a71a71a71a71a71a71a71a71a71
a71a71a71a71a71a71a71a71
a71a71a71a71a71a71a71
a71a71a71a71a71a71a71
a71a71a71a71a71a71a71
a71a71a71a71a71
a71
0.0 1.5 3.00.0
1.5
3.0
log10(m∞, kg)
lo
g 10
(med order
, kg
)
4, qtP
0.0 1.5 3.0−1.0
0.0
log10(m∞, kg)
Div. spect + const.
4
0.0 1.5 3.0
−1.2
−0.6
0.0
log10(m∞, kg)
Div. spect.
6
a71a71a71a71a71a71a71a71a71a71a71
a71a71a71a71a71a71a71a71a71a71a71a71
a71a71a71a71a71a71a71a71a71a71
a71a71a71a71a71a71a71a71a71
a71a71a71a71a71a71a71a71a71a71a71
a71a71a71a71a71a71a71a71
a71a71a71a71a71a71a71a71a71a71
a71a71a71a71a71a71a71a71a71a71
a71a71a71a71a71a71a71a71
a71a71a71a71a71a71a71a71a71
a71a71a71a71a71a71a71a71a71
a71a71a71a71a71a71a71a71
a71a71a71a71a71a71a71a71
a71a71a71a71a71a71a71
a71a71a71a71a71a71a71
a71a71a71a71a71a71a71a71
a71a71a71a71a71a71a71
a71
0.0 1.5 3.00.0
1.5
3.0
log10(m∞, kg)
lo
g 10
(med order
, kg
)
6, tP
a71a71a71a71a71a71a71a71a71
a71a71a71a71a71a71a71a71a71a71
a71a71a71a71a71a71a71a71a71a71a71a71
a71a71a71a71a71a71a71a71a71
a71a71a71a71a71a71a71a71a71
a71a71a71a71a71a71a71a71a71a71a71a71
a71a71a71a71a71a71a71a71a71a71
a71a71a71a71a71a71a71a71a71a71
a71a71a71a71a71a71a71a71a71
a71a71a71a71a71a71a71a71a71a71a71
a71a71a71a71a71a71a71a71a71
a71a71a71a71a71a71a71a71
a71a71a71a71a71a71a71a71
a71a71a71a71a71a71a71
a71a71a71a71a71a71
a71a71a71a71
a71a71a71
0.0 1.5 3.00.0
1.5
3.0
log10(m∞, kg)
lo
g 10
(med order
, kg
)
6, qtP
0.0 1.5 3.0
−1.0
0.0
log10(m∞, kg)
Div. spect + const.
6
Latitudinal bands
0.0 1.5 3.0
−1.0
0.0
log10(m∞, kg)
Div. spect.
1
a71a71a71a71a71a71a71a71a71a71a71
a71a71a71a71a71a71a71a71a71a71a71
a71a71a71a71a71a71a71a71a71a71
a71a71a71a71a71a71a71a71a71a71
a71a71a71a71a71a71a71a71a71a71a71
a71a71a71a71a71a71a71a71a71a71
a71a71a71a71a71a71a71a71a71a71a71
a71a71a71a71a71a71a71a71a71
a71a71a71a71a71a71a71a71a71
a71a71a71a71a71a71a71a71a71a71
a71a71a71a71a71a71a71a71a71
a71a71a71a71a71a71a71a71a71
a71a71a71a71a71a71a71a71
a71a71a71a71a71a71a71a71a71
a71a71a71a71a71a71a71
a71a71a71a71a71a71a71a71
a71a71a71a71a71a71a71
a71a71a71
0.0 1.5 3.00.0
1.5
3.0
log10(m∞, kg)
lo
g 10
(med order
, kg
)
1, tP
a71a71a71a71a71a71a71a71a71a71a71
a71a71a71a71a71a71a71a71a71
a71a71a71a71a71a71a71a71a71a71a71a71
a71a71a71a71a71a71a71a71a71a71a71
a71a71a71a71a71a71a71a71a71a71
a71a71a71a71a71a71a71a71a71a71a71
a71a71a71a71a71a71a71a71a71a71a71
a71a71a71a71a71a71a71a71a71a71
a71a71a71a71a71a71a71a71a71a71
a71a71a71a71a71a71a71a71a71a71a71
a71a71a71a71a71a71a71a71a71a71
a71a71a71a71a71a71a71a71
a71a71a71a71a71a71a71a71a71
a71a71a71a71a71a71a71a71
a71a71a71a71a71a71a71a71
a71a71a71a71a71a71
a71a71a71a71a71a71a71
a71a71
0.0 1.5 3.00.0
1.5
3.0
log10(m∞, kg)
lo
g 10
(med order
, kg
)
1, qtP
0.0 1.5 3.0−1.0
0.0
log10(m∞, kg)
Div. spect + const.
1
0.0 1.5 3.0
−1.0
0.0
log10(m∞, kg)
Div. spect.
2
a71a71a71a71a71a71a71a71a71a71a71
a71a71a71a71a71a71a71a71a71a71a71
a71a71a71a71a71a71a71a71a71a71a71
a71a71a71a71a71a71a71a71a71a71
a71a71a71a71a71a71a71a71a71a71
a71a71a71a71a71a71a71a71a71a71
a71a71a71a71a71a71a71a71a71
a71a71a71a71a71a71a71a71a71
a71a71a71a71a71a71a71a71a71
a71a71a71a71a71a71a71a71a71
a71a71a71a71a71a71a71a71a71
a71a71a71a71a71a71a71a71a71
a71a71a71a71a71a71a71a71a71
a71a71a71a71a71a71a71
a71a71a71a71a71a71a71a71
a71a71a71a71a71a71a71a71
a71a71a71a71a71a71a71
a71a71
0.0 1.5 3.00.0
1.5
3.0
log10(m∞, kg)
lo
g 10
(med order
, kg
)
2, tP
a71a71a71a71a71a71a71a71a71a71a71
a71a71a71a71a71a71a71a71a71a71
a71a71a71a71a71a71a71a71a71a71a71
a71a71a71a71a71a71a71a71a71a71a71
a71a71a71a71a71a71a71a71a71a71a71
a71a71a71a71a71a71a71a71a71a71
a71a71a71a71a71a71a71a71a71a71a71a71
a71a71a71a71a71a71a71a71a71
a71a71a71a71a71a71a71a71a71a71
a71a71a71a71a71a71a71a71a71a71a71a71
a71a71a71a71a71a71a71a71a71
a71a71a71a71a71a71a71a71
a71a71a71a71a71a71a71a71
a71a71a71a71a71a71a71
a71a71a71a71a71a71a71
a71a71a71a71a71
a71a71a71a71
0.0 1.5 3.00.0
1.5
3.0
log10(m∞, kg)
lo
g 10
(med order
, kg
)
2, qtP
0.0 1.5 3.0
−1.0
0.0
log10(m∞, kg)
Div. spect + const.
2
0.0 1.5 3.0−1.5
−0.5
log10(m∞, kg)
Div. spect.
3
a71a71a71a71a71a71a71a71a71a71a71
a71a71a71a71a71a71a71a71a71a71a71
a71a71a71a71a71a71a71a71a71a71a71
a71a71a71a71a71a71a71a71a71a71
a71a71a71a71a71a71a71a71a71
a71a71a71a71a71a71a71a71a71a71
a71a71a71a71a71a71a71a71a71a71a71
a71a71a71a71a71a71a71a71a71a71
a71a71a71a71a71a71a71a71a71
a71a71a71a71a71a71a71a71a71
a71a71a71a71a71a71a71a71a71a71
a71a71a71a71a71a71a71a71a71
a71a71a71a71a71a71a71
a71a71a71a71a71a71a71a71a71a71
a71a71a71a71a71a71a71
a71a71a71a71a71a71a71a71a71a71
a71a71a71a71a71a71a71
a71a71
0.0 1.5 3.00.0
1.5
3.0
log10(m∞, kg)
lo
g 10
(med order
, kg
)
3, tP
a71a71a71a71a71a71a71a71a71a71a71
a71a71a71a71a71a71a71a71a71a71
a71a71a71a71a71a71a71a71a71a71a71
a71a71a71a71a71a71a71a71a71a71a71
a71a71a71a71a71a71a71a71a71a71
a71a71a71a71a71a71a71a71a71a71a71
a71a71a71a71a71a71a71a71a71a71a71a71
a71a71a71a71a71a71a71a71a71a71a71
a71a71a71a71a71a71a71a71a71
a71a71a71a71a71a71a71a71a71a71a71
a71a71a71a71a71a71a71a71a71
a71a71a71a71a71a71a71a71
a71a71a71a71a71a71a71a71a71a71
a71a71a71a71a71a71a71a71
a71a71a71a71a71a71a71a71a71
a71a71a71a71a71a71
a71a71a71a71a71a71a71
a71
0.0 1.5 3.00.0
1.5
3.0
log10(m∞, kg)
lo
g 10
(med order
, kg
)
3, qtP
0.0 1.5 3.0−1.0
0.0
log10(m∞, kg)
Div. spect + const.
3
Global continental shelf seas
0.0 1.5 3.0−1.5
−0.5
log10(m∞, kg)
Div. spect.
1
a71a71a71a71a71a71a71a71a71a71a71
a71a71a71a71a71a71a71a71a71a71a71
a71a71a71a71a71a71a71a71a71a71
a71a71a71a71a71a71a71a71a71a71a71
a71a71a71a71a71a71a71a71a71a71
a71a71a71a71a71a71a71a71a71a71
a71a71a71a71a71a71a71a71a71a71
a71a71a71a71a71a71a71a71a71a71
a71a71a71a71a71a71a71a71a71a71
a71a71a71a71a71a71a71a71a71
a71a71a71a71a71a71a71a71a71a71
a71a71a71a71a71a71a71a71a71a71
a71a71a71a71a71a71a71a71
a71a71a71a71a71a71a71a71a71
a71a71a71a71a71a71a71a71
a71a71a71a71a71a71a71a71a71a71
a71a71a71a71a71a71a71a71
a71a71a71a71
0.0 1.5 3.00.0
1.5
3.0
log10(m∞, kg)
lo
g 10
(med order
, kg
)
1, tP
a71a71a71a71a71a71a71a71a71a71a71
a71a71a71a71a71a71a71a71a71a71
a71a71a71a71a71a71a71a71a71a71
a71a71a71a71a71a71a71a71a71a71a71
a71a71a71a71a71a71a71a71a71a71
a71a71a71a71a71a71a71a71a71a71a71
a71a71a71a71a71a71a71a71a71a71a71
a71a71a71a71a71a71a71a71a71a71
a71a71a71a71a71a71a71a71a71a71
a71a71a71a71a71a71a71a71a71a71
a71a71a71a71a71a71a71a71a71a71
a71a71a71a71a71a71a71a71a71
a71a71a71a71a71a71a71a71a71a71
a71a71a71a71a71a71a71a71
a71a71a71a71a71a71a71a71a71a71
a71a71a71a71a71a71a71a71
a71a71a71a71a71a71a71
a71a71
0.0 1.5 3.00.0
1.5
3.0
log10(m∞, kg)
lo
g 10
(med order
, kg
)
1, qtP
0.0 1.5 3.0
−1.0
0.0
log10(m∞, kg)
Div. spect + const.
1
Figure S12. Diversity spectrum plots for the global region, including marine mammals. The  rst
panel shows the empirical diversity spectrum together with the diversity spectrum corresponding
to the best- tting tP distribution. Because the two plots on these panels are similar, the diversity
spectrum was close to linear. The second and third panels show tP and qtP probability plots. Because
these plots are straight, the corresponding distributions were reasonable  ts, and the qtP was hardly
better than the tP. The  nal panel shows the diversity spectra corresponding to the best- tting tP
and qtP distributions; these are very similar. Results show that a linear diversity spectrum is a good
but not perfect approximation, even though the tP distribution was statistically rejected (table S6)
due to large sample size.
0.0 1.5 3.0−1.5
−0.5
log10(m∞, kg)
Div. spect.
1
a71a71a71a71a71a71a71a71a71a71a71a71
a71a71a71a71a71a71a71a71a71a71a71
a71a71a71a71a71a71a71a71a71a71
a71a71a71a71a71a71a71a71a71a71a71
a71a71a71a71a71a71a71a71a71a71
a71a71a71a71a71a71a71a71a71a71
a71a71a71a71a71a71a71a71a71a71a71
a71a71a71a71a71a71a71a71a71
a71a71a71a71a71a71a71a71a71a71
a71a71a71a71a71a71a71a71a71a71
a71a71a71a71a71a71a71a71a71a71
a71a71a71a71a71a71a71a71a71
a71a71a71a71a71a71a71a71a71
a71a71a71a71a71a71a71a71a71
a71a71a71a71a71a71a71a71a71
a71a71a71a71a71a71a71a71a71
a71a71a71a71a71a71a71a71a71a71
a71a71a71a71
0.0 1.5 3.00.0
1.5
3.0
log10(m∞, kg)
lo
g 10
(med order
, kg
)
1, tP
a71a71a71a71a71a71a71a71a71a71a71
a71a71a71a71a71a71a71a71a71a71
a71a71a71a71a71a71a71a71a71a71
a71a71a71a71a71a71a71a71a71a71a71
a71a71a71a71a71a71a71a71a71a71
a71a71a71a71a71a71a71a71a71a71a71
a71a71a71a71a71a71a71a71a71a71a71
a71a71a71a71a71a71a71a71a71a71
a71a71a71a71a71a71a71a71a71a71
a71a71a71a71a71a71a71a71a71a71a71
a71a71a71a71a71a71a71a71a71a71
a71a71a71a71a71a71a71a71
a71a71a71a71a71a71a71a71a71a71
a71a71a71a71a71a71a71a71
a71a71a71a71a71a71a71a71a71a71
a71a71a71a71a71a71a71a71
a71a71a71a71a71a71a71a71
a71a71
0.0 1.5 3.00.0
1.5
3.0
log10(m∞, kg)
lo
g 10
(med order
, kg
)
1, qtP
0.0 1.5 3.0−1.0
0.0
log10(m∞, kg)
Div. spect + const.
134 REUMAN, GISLASON, BARNES, MELIN, AND JENNINGS
Figure S13. Diagram supporting S13.0.38.
−0.5 0.0 0.5 1.0 1.5
−1.0
−0.5
0.0
0.5
1.0
x (arbitrary units)
y (arbitrary units)
a71ρ1
rLME
D−(x1, y1)
ρ
θTHE MARINE DIVERSITY SPECTRUM: ONLINE APPENDIX 35
T
able
S1.
Mo
del
parameters.
ISD
stands
for
individual
size
distribution,
IASD
stands
for
individual
asymptotic-size
distribu
tion.
De nition
Units
V
alue
Eq
uation
Source
Cel
lular
level
m
cel
l
Mass
of
a
cell
kg
3
 
10

12
S4.5.1
[59]
Individual
level
E
I B
Activ
ation
energy
,
basal
metab
olic
rate
eV
0:
5782
S3.0.4
S8.1
e I
B
Mass
exp
onen
t,
basal
metab
olic
rate
-
0:
7982
S3.0.4
S8.1
E
I F
Activ
ation
energy
,
 eld
metab
olic
rate
eV
0:
5782
S3.0.21
S3.0.23
e I
F
Mass
exp
onen
t,
 eld
metab
olic
rate
-
0:
7982
S3.0.21
S3.0.24
E
u
opt
Activ
ation
energy
,
optimal
swimming
sp
eed
eV
0:
2816
S3.0.16
S3.0.18
e u
opt
Mass
exp
onen
t,
optimal
swimming
sp
eed
-
0:
1342
S3.0.16
S3.0.19
e v
Mass
exp
onen
t,
volume
searc
he
d
-
0:
8009
S4.1.3
S4.1.4
e c
Mass
exp
onen
t,
consumption
-
0:
7982
S4.2.13
S4.3.7
e d
Mass
exp
onen
t,
death
risk
by
predation
-
 
0:
2018
S4.4.11
S4.4.13
e g
Mass
exp
onen
t,
on
togenetic
gro
wth
-
0:
7982
S4.5.17
S4.5.16
k dg
k d
=k
g
kg
e g
 
e d
 
1
0:
737
S4.6.5
S4.6.5
k ml
Prefactor,
mass-length
allometry
kg
 m
 
3
10
S3.0.9
[36,
52]
 
f
F
eeding
kernel
w
idth
parameter
-
1:
0722
S4.2.5
S8.3.13
 
f
Preferred
consumer-to-resource
mass
ratio
-
100
S4.2.5
[2,
54]
 
r
Realized
feeding
kernel
width
paramete
r
-
1:
0722
S8.3
S8.3.11
 
r
Realized
consumer-to-
re
sour
ce
mass
ratio
-
1000
S8.3
[3]
w
See
S3.0.6
-
0:
58
S3.0.6
[58]
E ciencies f e
Energy
obtained
from
1kg
ingested
fo
od
J
 kg
 
1
3:
793
 
10
6
S4.3
S4.3
f di
Mass-energy
con
version
after
crossing
gut
w
all
J
 kg
 
1
4:
462
 
10
6
S4.3
[10]
f as
F
raction
ingested
fo
od
crossing
gut
w
all
-
0.85
S4.3
[17,
43]
f g
Energy
required
to
pro
duce
a
cell
J
2:
1
 
10

5
S4.5.1
[59]
Physic
al
pr
op
erties
of
the
ec
osystem
E

Activ
ation
energy
,
dynamic
viscosit
y
of
w
ater
eV
 
0:
1781
S3.0.15
S8.2
Egg
sizes
m
egg
See
S4.6.2
kg
6:
5
 
10

5
S4.6.2
S8.4
m
cut
See
S4.6.2
kg
0:
316
S4.6.2
S8.4
e f
See
S4.6.2
-
0:
5
S4.6.2
S8.4
k f
See
S4.6.2
kg
1
 
e f
1:
16
 
10
 
4
S4.6.2
S8.4
Community/metac
ommmunity
level
e N
m
Mass
exp
onen
t,
ISD
-
 
2:
003
S4.3.3
S4.3.3
e N
m
1
Asymptotic
mass
exp
onen
t,
IASD
-
 
1:
49
main
text
main
text36 REUMAN, GISLASON, BARNES, MELIN, AND JENNINGS
Table S2. Viscosity of sea water at a range of temperatures. Data were taken from the Chemical Haz-
ards Response Information System of the U.S. Coast Guard (www.chrismanual.com/Intro/prop.htm),
and are for \standard" sea water containing 35g salts per kg of solution.
Temp. ( F) Visc. (Centipoise) Temp. (K) Visc. (kg  m 1  s 1)
30 1.88 272.04 0.00188
40 1.61 277.59 0.00161
50 1.40 283.15 0.00140
60 1.21 288.71 0.00121
70 1.06 294.26 0.00106
80 0.92 299.82 0.00092
90 0.82 305.37 0.00082
100 0.73 310.93 0.00073THE MARINE DIVERSITY SPECTRUM: ONLINE APPENDIX 37
T
able
S3.
List
of
LMEs.
Mem
b
ership
in
larger
re
gion
s
and
en
vironmen
tal
characteristics
(temp
erature,
T
,
net
primary
pro
ductivit
y,
P
net
,
and
area)
are
also
listed.
N=North,
S=South,
W=W
est,
E=East,
T=tropical,
Lat.=latitudinal.
The
column
n
is
the
num
b
er
of
sp
ecies
of
non-reef-as
so
ciated
 sh
listed
by
FishBase
as
occurring
in
the
region
and
ha
ving
as
ym
ptotic
mass
b
et
w
een
1
and
1000kg.
Regions
are
mapp
ed
in
 gures
S7
-
S10.
LME
name
co
de
n
T
(
K
)
P
net
Area
(m
2
)
Pro
vince
Basin
Lat.
(mg
C
=m
2
d)
band
Agulhas
Curren
t
30
234
298.89
471.93
2.61E
+12
S
Africa
Indian
Ocean
S
An
tarctic
61
75
271.92
696.68
4.17E+12
An
tarc
ti
c
An
tarctic
S
Arabian
Sea
32
187
300.68
1030.91
3.90E+12
Indian
Ocean
Indian
Ocean
T
Baltic
Sea
23
107
281.69
1066.35
3.58E+11
Europ
e
N
A
tlan
tic
N
Baren
ts
Sea
20
32
276.11
710.15
1.68E+12
Arctic
Arctic
N
Ba
y
of
Bengal
34
148
301.85
548.01
3.64E+12
Indian
Ocea
n
Indian
Ocean
T
Beaufort
Sea
55
48
271.91
1036.24
7.52E
+11
Ar
ctic
Arctic
N
Benguela
Curren
t
29
394
293.05
1100.39
1.44E+12
S
Africa
S
A
tlan
tic
S
Blac
k
Sea
62
93
288.65
1156.78
4.31E+11
Europ
e
N
A
tlan
tic
N
California
Curren
t
3
279
290.36
575.02
2.19E+12
NE
P
aci c
N
P
aci c
N
Canary
Curren
t
27
556
294.59
940.72
1.10E+12
T
E
A
tlan
tic
N
A
tlan
tic
T
Caribb
ean
Sea
12
342
300.94
409.47
3.23E+12
T
W
A
tlan
tic
N
A
tlan
tic
T
Celtic-Bisca
y
Shelf
24
209
286.29
748.98
7.38E
+11
E
urop
e
N
A
tlan
tic
N
Ch
uk
chi
Sea
54
42
273.37
1003.90
5.36E+11
Arctic
Arctic
N
E
Bering
Sea
1
100
278.18
674.48
1.34E+12
NE
P
aci c
N
P
aci c
N
E
Brazil
Shelf
16
281
300.31
295.08
1.06E+12
T
W
A
tlan
tic
S
A
tlan
tic
T
E
China
Sea
47
341
295.37
782.40
7.75E+11
NW
P
aci c
N
P
aci c
N
E
Greenland
Shelf
19
77
275.90
464.22
3.09E+11
N
A
tlan
tic
N
A
tlan
tic
N
E
Sib
erian
Sea
56
25
272.09
1199.57
9.00E+11
Arctic
Arctic
N
E-Cen
tral
Australi
a
41
311
296.31
383.20
6.39E+11
S
Australia
Indian
Ocean
S
F
aro
e
Plateau
60
121
283.06
488.54
1.53E+11
Europ
e
N
A
tlan
tic
N
Guinea
Curren
t
28
323
300.11
831.35
1.91E+12
T
E
A
tlan
tic
N
A
tlan
tic
T
Gulf
of
Alask
a
2
143
282.56
670.50
1.45E+12
NE
P
aci c
N
P
aci c
N
Gulf
of
Californ
ia
4
109
298.02
1019
.89
2.15E+11
NE
P
aci c
N
P
aci c
N
Gulf
of
Mexico
5
278
299.41
430.91
1.51E+12
T
W
A
tl
an
tic
N
A
tlan
tic
T
Gulf
of
Thailan
d
35
110
302.26
647.67
3.68E+11
Indian
Ocean
Indian
Ocean
T
Hudson
Ba
y
63
9
274.44
772.68
8.20E+11
N
A
tlan
tic
N
A
tlan
ti
c
N
Hum
b
oldt
Curren
t
13
268
289.14
846.74
2.53E+12
Cap
e
Horn
S
P
aci c
S
Ib
erian
Coastal
25
317
290.14
620.51
2.90E
+11
E
urop
e
N
A
tlan
tic
N
Iceland
Shelf
59
108
279.99
634.65
3.08E+11
N
A
tlan
tic
N
A
tlan
tic
N
Indonesian
Sea
38
297
301.94
614.47
2.25E+12
Indian
Ocean
In
dian
Ocean
T
Insular
P
ac
i 
c-Ha
w
aiian
10
152
298.26
214.53
9.77E+11
Ha
w
aii
N
P
aci c
T
Kara
Sea
58
5
272.60
1132.16
7.60E
+11
Ar
ctic
Arctic
N
Kuroshio
Curren
t
49
260
296.70
423.19
1.33E+12
NW
P
aci c
N
P
aci c
N
Laptev
Sea
57
26
272.27
1517.95
4.71E+11
Arctic
Arctic
N
Mediterranean
Sea
26
321
293.37
418.40
2.46E+12
Europ
e
N
A
tlan
ti
c
N38 REUMAN, GISLASON, BARNES, MELIN, AND JENNINGS
LME
name
co
de
n
T
(
K
)
P
net
Area
(m
2
)
Pro
vince
Basin
Lat.
(mg
C
=m
2
d)
band
N
Australia
39
214
301.56
830.24
7.75E+11
Indian
Ocean
Indian
Ocean
T
N
Brazil
Shelf
17
249
300.99
890.74
1.04E+12
T
W
A
tlan
tic
N
A
tlan
tic
T
N
Sea
22
123
283.74
937.50
6.62E+11
Europ
e
N
A
tlan
tic
N
NE
Australia
40
124
299.68
271.23
1.27E+12
Indian
Ocea
n
Indian
Ocean
T
NE
U.S.
Con
tinen
tal
Shelf
7
273
285.47
1194.18
3.13E+11
NW
A
tlan
tic
N
A
tlan
tic
N
New
Zealand
Shelf
46
321
288.70
554.86
9.61E+11
S
Australia
Indian
Ocean
S
Newfoundland-Labrador
Shelf
9
103
278.14
758.68
8.58E+11
NW
A
tlan
tic
N
A
tlan
tic
N
Norw
egian
Sea
21
148
280.66
545.56
1.11E+12
N
A
tlan
tic
N
A
tlan
tic
N
NW
Australia
45
116
301.17
441.51
9.20E+11
Indian
Ocean
Indian
Ocean
T
Oy
ashio
Cur
re
nt
51
22
279.74
682.56
5.33E
+11
NW
P
aci c
N
P
aci c
N
P
aci c
Cen
tral-American
11
270
300.71
703.23
1.96E+12
T
E
P
aci c
N
P
aci c
T
P
atagonian
Shelf
14
165
284.23
1082.21
1.14E
+12
Cap
e
Horn
S
A
tlan
tic
S
Red
Sea
33
167
301.32
564.41
4.41E+11
Indian
Ocean
In
dian
Ocean
T
S
Brazil
Shelf
15
316
296.11
566.91
5.58E+11
Cap
e
Horn
S
A
tlan
tic
S
S
China
Sea
36
607
301.08
464.11
3.14E+12
Indian
Oce
an
Indian
Ocean
T
Scotian
Shelf
8
124
280.98
1030.97
2.70E+11
NW
A
tlan
tic
N
A
tlan
tic
N
SE
Australia
42
50
288.47
519.52
1.20E+12
S
Australia
Indian
Ocean
S
SE
U.S.
Con
tinen
tal
Shelf
6
239
298.72
535.43
3.02E+11
NW
A
tlan
tic
N
A
tlan
tic
N
Sea
of
Japan
50
243
286.37
558.97
9.73E+11
NW
P
aci c
N
P
aci c
N
Sea
of
Okhotsk
52
163
277.35
603.55
1.52E+12
NW
P
aci c
N
P
aci c
N
Somali
Coastal
Curren
t
31
96
300.39
744.39
8.34E+11
Indian
Ocean
Indian
Ocean
T
Sulu-Celeb
es
Sea
37
147
302.03
472.48
9.95E+11
Indian
Ocean
In
dian
Ocean
T
SW
Australia
43
141
290.66
458.00
1.05E+12
S
Australia
Indian
Ocean
S
W
Bering
Sea
53
128
277.88
541.93
2.01E+12
NW
P
aci c
N
P
aci c
N
W
Greenland
Shelf
18
79
274.42
564.12
3.62E+11
N
A
tlan
tic
N
A
tlan
tic
N
W-Cen
tral
Australia
44
140
295.69
409.50
5.52E+11
S
Australia
Indian
Ocean
S
Y
ello
w
Sea
48
337
288.08
1324.96
4.21E+11
NW
P
aci c
N
P
aci c
NTHE MARINE DIVERSITY SPECTRUM: ONLINE APPENDIX 39
Table S4. Province, basin, latitudinal band, and global-region codes and areas. The column n is the
number of species of non-reef-associated  sh listed by FishBase as occurring in the region and having
asymptotic mass between 1 and 1000kg.
Region name code n Area (m2)
Provinces
Antarctic 1 75 4.17E+12
Arctic 2 74 5.09E+12
Cape Horn 3 555 4.23E+12
Europe 4 511 5.09E+12
Hawaii 5 152 9.77E+11
Indian Ocean 6 829 1.85E+13
North Atlantic 7 200 2.91E+12
Northeast Paci c 8 393 5.20E+12
Northwest Atlantic 9 415 1.74E+12
Northwest Paci c 10 718 7.56E+12
South Africa 11 536 4.05E+12
South Australia 12 488 4.40E+12
Tropical East Atlantic 13 597 3.02E+12
Tropical East Paci c 14 270 1.96E+12
Tropical West Atlantic 15 516 6.83E+12
Basins
Antarctic 1 75 4.17E+12
Arctic 2 74 5.09E+12
Indian Ocean 3 1216 2.55E+13
North Atlantic 4 1075 1.85E+13
North Paci c 5 1062 1.57E+13
South Atlantic 6 679 4.20E+12
South Paci c 7 268 2.53E+12
Latitudinal bands
North 1 1542 2.76E+13
South 2 1253 1.69E+13
Tropical 3 1808 3.13E+13
Global continental shelf seas
Global region 1 2885 7.58E+13
Table S5. Truncated Pareto  t results for the regions deemed linear.  b is the diversity spectrum
slope. Diversity spectrum slopes of LMEs are mapped in the main text. Upper and lower 95% and
99% con dence intervals are also given for the truncated Pareto  t. The column var(b) is variance of
the estimates of b for the resamplings (see section 5 of the main text).
Region name b, b, b b, b, var(b)
lower lower upper upper
99% 95% 95% 99%
LMEs
Agulhas Current 0.207 0.224 0.291 0.359 0.386 0.0012
Antarctic 0.565 0.595 0.731 0.904 0.942 0.0061
Arabian Sea 0.140 0.169 0.237 0.312 0.342 0.0015
Barents Sea 0.172 0.219 0.364 0.539 0.618 0.0068
Bay of Bengal 0.136 0.151 0.234 0.319 0.348 0.0018
Beaufort Sea 0.311 0.352 0.486 0.658 0.687 0.0059
Benguela Current 0.313 0.325 0.378 0.430 0.445 0.0007
Black Sea 0.161 0.188 0.288 0.398 0.429 0.0029
California Current 0.282 0.305 0.370 0.434 0.460 0.0012
Canary Current 0.361 0.372 0.418 0.467 0.489 0.0006
Caribbean Sea 0.384 0.404 0.464 0.532 0.549 0.0011
Celtic-Biscay Shelf 0.267 0.286 0.357 0.429 0.460 0.0013
Chukchi Sea 0.329 0.385 0.551 0.748 0.815 0.0089
East-Central Australia 0.301 0.321 0.383 0.451 0.469 0.0011
East Brazil Shelf 0.322 0.342 0.407 0.477 0.494 0.0013
East China Sea 0.389 0.411 0.472 0.538 0.550 0.0010
East Greenland Shelf 0.293 0.318 0.417 0.536 0.575 0.003040 REUMAN, GISLASON, BARNES, MELIN, AND JENNINGS
Region name b, b, b b, b, var(b)
lower lower upper upper
99% 95% 95% 99%
East Bering Sea 0.436 0.453 0.560 0.686 0.740 0.0036
Guinea Current 0.297 0.316 0.375 0.437 0.457 0.0010
Gulf of Alaska 0.379 0.389 0.485 0.590 0.631 0.0026
Gulf of California 0.334 0.354 0.458 0.571 0.612 0.0031
Gulf of Mexico 0.353 0.376 0.445 0.518 0.543 0.0014
Gulf of Thailand 0.132 0.158 0.256 0.355 0.387 0.0025
Humboldt Current 0.337 0.373 0.437 0.505 0.532 0.0013
Iberian Coastal 0.254 0.267 0.322 0.373 0.397 0.0008
Indonesian Sea 0.300 0.318 0.383 0.448 0.486 0.0012
Insular Paci c-Hawaiian 0.150 0.175 0.258 0.359 0.383 0.0021
Kuroshio Current 0.240 0.251 0.320 0.390 0.418 0.0013
Mediterranean Sea 0.235 0.252 0.305 0.363 0.381 0.0008
New Zealand Shelf 0.293 0.301 0.363 0.422 0.440 0.0010
Newfoundland-Labrador Shelf 0.217 0.239 0.329 0.434 0.465 0.0023
North Australia 0.235 0.264 0.334 0.416 0.450 0.0015
North Brazil Shelf 0.291 0.316 0.386 0.461 0.480 0.0014
North Sea 0.163 0.189 0.269 0.360 0.384 0.0018
Northeast Australia 0.339 0.376 0.469 0.583 0.622 0.0031
Northeast U.S. Continental Shelf 0.249 0.273 0.332 0.400 0.420 0.0010
Northwest Australia 0.321 0.340 0.449 0.573 0.586 0.0034
Paci c Central-American 0.315 0.342 0.405 0.485 0.506 0.0014
Patagonian Shelf 0.281 0.318 0.393 0.482 0.507 0.0020
Red Sea 0.226 0.256 0.338 0.432 0.454 0.0020
Scotian Shelf 0.208 0.223 0.310 0.405 0.435 0.0021
Sea of Japan 0.366 0.381 0.458 0.544 0.583 0.0016
Sea of Okhotsk 0.513 0.547 0.639 0.750 0.793 0.0031
Somali Coastal Current 0.067 0.096 0.195 0.301 0.315 0.0027
South Brazil Shelf 0.339 0.357 0.421 0.487 0.506 0.0011
South China Sea 0.401 0.415 0.463 0.516 0.526 0.0007
Southeast Australia 0.319 0.363 0.535 0.750 0.843 0.0100
Southeast U.S. Continental Shelf 0.288 0.312 0.391 0.473 0.489 0.0016
Southwest Australia 0.164 0.199 0.291 0.392 0.424 0.0025
Sulu-Celebes Sea 0.172 0.186 0.276 0.372 0.400 0.0024
West Bering Sea 0.476 0.509 0.611 0.719 0.757 0.0031
West-Central Australia 0.173 0.201 0.290 0.391 0.424 0.0023
Yellow Sea 0.323 0.345 0.403 0.472 0.498 0.0011
Provinces
Antarctic 0.549 0.590 0.731 0.895 0.963 0.0063
Arctic 0.298 0.334 0.440 0.561 0.610 0.0038
Cape Horn 0.402 0.415 0.459 0.511 0.529 0.0006
Europe 0.292 0.306 0.349 0.396 0.415 0.0006
Hawaii 0.142 0.169 0.258 0.350 0.387 0.0021
Indian Ocean 0.430 0.434 0.477 0.522 0.535 0.0005
Northeast Paci c 0.376 0.392 0.449 0.513 0.528 0.0009
Northwest Atlantic 0.343 0.359 0.413 0.470 0.487 0.0008
Northwest Paci c 0.444 0.460 0.503 0.553 0.576 0.0006
South Africa 0.321 0.332 0.378 0.425 0.437 0.0005
South Australia 0.368 0.378 0.425 0.475 0.486 0.0006
Tropical East Atlantic 0.360 0.377 0.420 0.468 0.483 0.0005
Tropical East Paci c 0.313 0.334 0.405 0.482 0.511 0.0014
Tropical West Atlantic 0.415 0.429 0.479 0.534 0.545 0.0007
Basins
Antarctic 0.570 0.591 0.731 0.903 0.965 0.0061
Arctic 0.294 0.321 0.440 0.567 0.595 0.0038
Indian Ocean 0.463 0.470 0.504 0.539 0.550 0.0003
North Atlantic 0.430 0.439 0.472 0.510 0.517 0.0003
North Pacic 0.490 0.502 0.540 0.582 0.590 0.0004
South Paci c 0.359 0.368 0.437 0.504 0.542 0.0013
Latitudinal bands
N 0.463 0.474 0.503 0.536 0.545 0.0002THE MARINE DIVERSITY SPECTRUM: ONLINE APPENDIX 41
Region name b, b, b b, b, var(b)
lower lower upper upper
99% 95% 95% 99%
S 0.452 0.461 0.493 0.523 0.534 0.0003
T 0.489 0.498 0.525 0.554 0.563 0.0002
Global continental shelf seas
Global 0.532 0.536 0.561 0.585 0.590 0.0001
Global, with mammals 0.494 0.498 0.521 0.544 0.551 0.0001
Table S6. Statistics for regions for which the tP was statistically rejected. Column 2 has the p-value
for the composite test that data came from a tP distribution with unknown exponent and truncation
points 1 and 1000kg. The last column is for the likelihood ratio test comparing the  t of the tP and
qtP distributions. See section 5 of the main text for details of the tests.
System name tP test, spectrum log log lik. rat.
p-value linearity lik. lik. test
statistic tP qtP p-value
LMEs
Baltic Sea 3.90E-03 0.9544 -399.48 -395.52 4.89E-03
Benguela Current 4.00E-04 0.9825 -1492.94 -1486.79 4.51E-04
Canary Current 2.00E-04 0.9930 -2016.89 -2013.08 5.80E-03
Faroe Plateau 7.00E-04 0.9374 -505.01 -495.69 <1.00E-04
Iberian Coastal 2.00E-04 0.9881 -1273.53 -1269.65 5.36E-03
Iceland Shelf 7.00E-04 0.9175 -455.39 -444.75 <1.00E-04
Mediterranean Sea 2.00E-04 0.9902 -1312.02 -1308.42 7.32E-03
Norwegian Sea 1.50E-03 0.9628 -610.22 -603.93 3.89E-04
South China Sea 2.70E-03 0.9949 -2098.39 -2098.06 4.15E-01
West Greenland Shelf 4.00E-04 0.8592 -307.17 -296.69 <1.00E-04
Provinces
Cape Horn 3.00E-03 0.9939 -1926.67 -1923.90 1.86E-02
Europe <1.00E-04 0.9887 -1995.05 -1989.26 6.62E-04
North Atlantic 2.60E-03 0.9570 -790.48 -781.50 <1.00E-04
South Africa 3.00E-04 0.9858 -2029.84 -2022.70 1.56E-04
Tropical East Atlantic 4.00E-04 0.9930 -2161.86 -2157.90 4.90E-03
Basins
Indian Ocean 4.00E-04 0.9949 -4021.41 -4019.25 3.74E-02
North Atlantic <1.00E-04 0.9900 -3681.12 -3671.61 <1.00E-04
South Atlantic <1.00E-04 0.9782 -2417.71 -2403.36 <1.00E-04
Latitudinal bands
N <1.00E-04 0.9925 -5104.71 -5097.16 1.01E-04
S <1.00E-04 0.9806 -4195.00 -4174.80 <1.00E-04
T <1.00E-04 0.9927 -5845.59 -5837.89 <1.00E-04
Global continental shelf seas
Global <1.00E-04 0.9900 -8977.65 -8958.43 <1.00E-04
Global, with mammals <1.00E-04 0.9953 -9631.51 -9623.30 <1.00E-04
